# Supplementary material for: Isocyanides as Acceptor Groups in MHAT Reactions with Unactivated Alkenes
Source: Org Lett. 2023 Aug 30;25(35):6539–43. doi: 10.1021/acs.orglett.3c02358 (PMC10496133; doi:10.1021/acs.orglett.3c02358)
Supplement: Supplementary file 2 — ol3c02358_si_002.zip [file ol3c02358_si_002.zip]

Archive with 4,397 entries (3,634 files):
- FID for publication/FID for publication/
- FID for publication/FID for publication/Compound 1a/
- FID for publication/FID for publication/Compound 1a/Compound 1a-C13.fid/
- FID for publication/FID for publication/Compound 1a/Compound 1a-C13.fid/.SendEnd
- FID for publication/FID for publication/Compound 1a/Compound 1a-C13.fid/espectro.jpg
- FID for publication/FID for publication/Compound 1a/Compound 1a-C13.fid/fid
- FID for publication/FID for publication/Compound 1a/Compound 1a-C13.fid/log
- FID for publication/FID for publication/Compound 1a/Compound 1a-C13.fid/procpar
- FID for publication/FID for publication/Compound 1a/Compound 1a-C13.fid/text
- FID for publication/FID for publication/Compound 1a/Compound 1a-gCOSY.fid/
- FID for publication/FID for publication/Compound 1a/Compound 1a-gCOSY.fid/.SendEnd
- FID for publication/FID for publication/Compound 1a/Compound 1a-gCOSY.fid/espectro.jpg
- FID for publication/FID for publication/Compound 1a/Compound 1a-gCOSY.fid/fid
- FID for publication/FID for publication/Compound 1a/Compound 1a-gCOSY.fid/log
- FID for publication/FID for publication/Compound 1a/Compound 1a-gCOSY.fid/procpar
- FID for publication/FID for publication/Compound 1a/Compound 1a-gCOSY.fid/text
- FID for publication/FID for publication/Compound 1a/Compound 1a-gHSQCAD.fid/
- FID for publication/FID for publication/Compound 1a/Compound 1a-gHSQCAD.fid/.SendEnd
- FID for publication/FID for publication/Compound 1a/Compound 1a-gHSQCAD.fid/espectro.jpg
- FID for publication/FID for publication/Compound 1a/Compound 1a-gHSQCAD.fid/fid
- FID for publication/FID for publication/Compound 1a/Compound 1a-gHSQCAD.fid/log
- FID for publication/FID for publication/Compound 1a/Compound 1a-gHSQCAD.fid/procpar
- FID for publication/FID for publication/Compound 1a/Compound 1a-gHSQCAD.fid/text
- FID for publication/FID for publication/Compound 1a/Compound 1a-H1.fid/
- FID for publication/FID for publication/Compound 1a/Compound 1a-H1.fid/.SendEnd
- FID for publication/FID for publication/Compound 1a/Compound 1a-H1.fid/espectro.jpg
- FID for publication/FID for publication/Compound 1a/Compound 1a-H1.fid/fid
- FID for publication/FID for publication/Compound 1a/Compound 1a-H1.fid/log
- FID for publication/FID for publication/Compound 1a/Compound 1a-H1.fid/procpar
- FID for publication/FID for publication/Compound 1a/Compound 1a-H1.fid/text
- FID for publication/FID for publication/Compound 1b/
- FID for publication/FID for publication/Compound 1b/Compound 1b-13C/
- FID for publication/FID for publication/Compound 1b/Compound 1b-13C/acqu
- FID for publication/FID for publication/Compound 1b/Compound 1b-13C/acqu2
- FID for publication/FID for publication/Compound 1b/Compound 1b-13C/acqu2s
- FID for publication/FID for publication/Compound 1b/Compound 1b-13C/acqus
- FID for publication/FID for publication/Compound 1b/Compound 1b-13C/adcInfo_TRX1.xml
- FID for publication/FID for publication/Compound 1b/Compound 1b-13C/audita.txt
- FID for publication/FID for publication/Compound 1b/Compound 1b-13C/EA
- FID for publication/FID for publication/Compound 1b/Compound 1b-13C/format.temp
- FID for publication/FID for publication/Compound 1b/Compound 1b-13C/gpnam1
- FID for publication/FID for publication/Compound 1b/Compound 1b-13C/orig
- FID for publication/FID for publication/Compound 1b/Compound 1b-13C/pdata/
- FID for publication/FID for publication/Compound 1b/Compound 1b-13C/pdata/1/
- FID for publication/FID for publication/Compound 1b/Compound 1b-13C/pdata/1/auditp.txt
- FID for publication/FID for publication/Compound 1b/Compound 1b-13C/pdata/1/clevels
- FID for publication/FID for publication/Compound 1b/Compound 1b-13C/pdata/1/curdat2
- FID for publication/FID for publication/Compound 1b/Compound 1b-13C/pdata/1/outd
- FID for publication/FID for publication/Compound 1b/Compound 1b-13C/pdata/1/parm.txt
- FID for publication/FID for publication/Compound 1b/Compound 1b-13C/pdata/1/portf
- FID for publication/FID for publication/Compound 1b/Compound 1b-13C/pdata/1/proc
- FID for publication/FID for publication/Compound 1b/Compound 1b-13C/pdata/1/proc2
- FID for publication/FID for publication/Compound 1b/Compound 1b-13C/pdata/1/proc2s
- FID for publication/FID for publication/Compound 1b/Compound 1b-13C/pdata/1/procs
- FID for publication/FID for publication/Compound 1b/Compound 1b-13C/pdata/1/title
- FID for publication/FID for publication/Compound 1b/Compound 1b-13C/preemp_default_Z151574_0054
- FID for publication/FID for publication/Compound 1b/Compound 1b-13C/prosol_History
- FID for publication/FID for publication/Compound 1b/Compound 1b-13C/pulseprogram
- FID for publication/FID for publication/Compound 1b/Compound 1b-13C/pulseprogram.precomp
- FID for publication/FID for publication/Compound 1b/Compound 1b-13C/scon2
- FID for publication/FID for publication/Compound 1b/Compound 1b-13C/ser
- FID for publication/FID for publication/Compound 1b/Compound 1b-13C/shimvalues
- FID for publication/FID for publication/Compound 1b/Compound 1b-13C/specpar
- FID for publication/FID for publication/Compound 1b/Compound 1b-13C/stanprogram28365
- FID for publication/FID for publication/Compound 1b/Compound 1b-13C/stanprogram28365.precomp
- FID for publication/FID for publication/Compound 1b/Compound 1b-13C/stanprogram28591
- FID for publication/FID for publication/Compound 1b/Compound 1b-13C/stanprogram28591.precomp
- FID for publication/FID for publication/Compound 1b/Compound 1b-13C/uxnmr.info
- FID for publication/FID for publication/Compound 1b/Compound 1b-13C/uxnmr.par
- FID for publication/FID for publication/Compound 1b/Compound 1b-13C/vtc_pid_settings
- FID for publication/FID for publication/Compound 1b/Compound 1b-1H/
- FID for publication/FID for publication/Compound 1b/Compound 1b-1H/acqu
- FID for publication/FID for publication/Compound 1b/Compound 1b-1H/acqus
- FID for publication/FID for publication/Compound 1b/Compound 1b-1H/adcInfo_TRX1.xml
- FID for publication/FID for publication/Compound 1b/Compound 1b-1H/audita.txt
- FID for publication/FID for publication/Compound 1b/Compound 1b-1H/fid
- FID for publication/FID for publication/Compound 1b/Compound 1b-1H/format.temp
- FID for publication/FID for publication/Compound 1b/Compound 1b-1H/orig
- FID for publication/FID for publication/Compound 1b/Compound 1b-1H/pdata/
- FID for publication/FID for publication/Compound 1b/Compound 1b-1H/pdata/1/
- FID for publication/FID for publication/Compound 1b/Compound 1b-1H/pdata/1/auditp.txt
- FID for publication/FID for publication/Compound 1b/Compound 1b-1H/pdata/1/intrng
- FID for publication/FID for publication/Compound 1b/Compound 1b-1H/pdata/1/outd
- FID for publication/FID for publication/Compound 1b/Compound 1b-1H/pdata/1/parm.txt
- FID for publication/FID for publication/Compound 1b/Compound 1b-1H/pdata/1/peaklist.xml
- FID for publication/FID for publication/Compound 1b/Compound 1b-1H/pdata/1/peakrng
- FID for publication/FID for publication/Compound 1b/Compound 1b-1H/pdata/1/peaks
- FID for publication/FID for publication/Compound 1b/Compound 1b-1H/pdata/1/proc
- FID for publication/FID for publication/Compound 1b/Compound 1b-1H/pdata/1/procs
- FID for publication/FID for publication/Compound 1b/Compound 1b-1H/pdata/1/title
- FID for publication/FID for publication/Compound 1b/Compound 1b-1H/pdata/1001/
- FID for publication/FID for publication/Compound 1b/Compound 1b-1H/pdata/1001/auditp.txt
- FID for publication/FID for publication/Compound 1b/Compound 1b-1H/pdata/1001/intrng
- FID for publication/FID for publication/Compound 1b/Compound 1b-1H/pdata/1001/outd
- FID for publication/FID for publication/Compound 1b/Compound 1b-1H/pdata/1001/proc
- FID for publication/FID for publication/Compound 1b/Compound 1b-1H/pdata/1001/procs
- FID for publication/FID for publication/Compound 1b/Compound 1b-1H/pdata/1001/title
- FID for publication/FID for publication/Compound 1b/Compound 1b-1H/preemp_default_Z151574_0054
- FID for publication/FID for publication/Compound 1b/Compound 1b-1H/prosol_History
- FID for publication/FID for publication/Compound 1b/Compound 1b-1H/pulseprogram
- FID for publication/FID for publication/Compound 1b/Compound 1b-1H/pulseprogram.precomp
- FID for publication/FID for publication/Compound 1b/Compound 1b-1H/scon2
- FID for publication/FID for publication/Compound 1b/Compound 1b-1H/shimvalues
- FID for publication/FID for publication/Compound 1b/Compound 1b-1H/specpar
- FID for publication/FID for publication/Compound 1b/Compound 1b-1H/stanprogram28365
- FID for publication/FID for publication/Compound 1b/Compound 1b-1H/stanprogram28365.precomp
- FID for publication/FID for publication/Compound 1b/Compound 1b-1H/stanprogram28591
- FID for publication/FID for publication/Compound 1b/Compound 1b-1H/stanprogram28591.precomp
- FID for publication/FID for publication/Compound 1b/Compound 1b-1H/uxnmr.info
- FID for publication/FID for publication/Compound 1b/Compound 1b-1H/uxnmr.par
- FID for publication/FID for publication/Compound 1b/Compound 1b-1H/vtc_pid_settings
- FID for publication/FID for publication/Compound 1b/Compound 1b-COSY/
- FID for publication/FID for publication/Compound 1b/Compound 1b-COSY/acqu
- FID for publication/FID for publication/Compound 1b/Compound 1b-COSY/acqu2
- FID for publication/FID for publication/Compound 1b/Compound 1b-COSY/acqu2s
- FID for publication/FID for publication/Compound 1b/Compound 1b-COSY/acqus
- FID for publication/FID for publication/Compound 1b/Compound 1b-COSY/adcInfo_TRX1.xml
- FID for publication/FID for publication/Compound 1b/Compound 1b-COSY/audita.txt
- FID for publication/FID for publication/Compound 1b/Compound 1b-COSY/cpdprg2
- FID for publication/FID for publication/Compound 1b/Compound 1b-COSY/EA
- FID for publication/FID for publication/Compound 1b/Compound 1b-COSY/format.temp
- FID for publication/FID for publication/Compound 1b/Compound 1b-COSY/gpnam1
- FID for publication/FID for publication/Compound 1b/Compound 1b-COSY/gpnam2
- FID for publication/FID for publication/Compound 1b/Compound 1b-COSY/orig
- FID for publication/FID for publication/Compound 1b/Compound 1b-COSY/pdata/
- FID for publication/FID for publication/Compound 1b/Compound 1b-COSY/pdata/1/
- FID for publication/FID for publication/Compound 1b/Compound 1b-COSY/pdata/1/auditp.txt
- FID for publication/FID for publication/Compound 1b/Compound 1b-COSY/pdata/1/clevels
- FID for publication/FID for publication/Compound 1b/Compound 1b-COSY/pdata/1/curdat2
- FID for publication/FID for publication/Compound 1b/Compound 1b-COSY/pdata/1/outd
- FID for publication/FID for publication/Compound 1b/Compound 1b-COSY/pdata/1/parm.txt
- FID for publication/FID for publication/Compound 1b/Compound 1b-COSY/pdata/1/portf
- FID for publication/FID for publication/Compound 1b/Compound 1b-COSY/pdata/1/proc
- FID for publication/FID for publication/Compound 1b/Compound 1b-COSY/pdata/1/proc2
- FID for publication/FID for publication/Compound 1b/Compound 1b-COSY/pdata/1/proc2s
- FID for publication/FID for publication/Compound 1b/Compound 1b-COSY/pdata/1/procs
- FID for publication/FID for publication/Compound 1b/Compound 1b-COSY/pdata/1/title
- FID for publication/FID for publication/Compound 1b/Compound 1b-COSY/pdata/1000/
- FID for publication/FID for publication/Compound 1b/Compound 1b-COSY/pdata/1000/auditp.txt
- FID for publication/FID for publication/Compound 1b/Compound 1b-COSY/pdata/1000/curdat2
- FID for publication/FID for publication/Compound 1b/Compound 1b-COSY/pdata/1000/outd
- FID for publication/FID for publication/Compound 1b/Compound 1b-COSY/pdata/1000/proc
- FID for publication/FID for publication/Compound 1b/Compound 1b-COSY/pdata/1000/procs
- FID for publication/FID for publication/Compound 1b/Compound 1b-COSY/pdata/1000/used_from
- FID for publication/FID for publication/Compound 1b/Compound 1b-COSY/pdata/1001/
- FID for publication/FID for publication/Compound 1b/Compound 1b-COSY/pdata/1001/auditp.txt
- FID for publication/FID for publication/Compound 1b/Compound 1b-COSY/pdata/1001/outd
- FID for publication/FID for publication/Compound 1b/Compound 1b-COSY/pdata/1001/proc
- FID for publication/FID for publication/Compound 1b/Compound 1b-COSY/pdata/1001/procs
- FID for publication/FID for publication/Compound 1b/Compound 1b-COSY/pdata/1001/used_from
- FID for publication/FID for publication/Compound 1b/Compound 1b-COSY/preemp_default_Z151574_0054
- FID for publication/FID for publication/Compound 1b/Compound 1b-COSY/prosol_History
- FID for publication/FID for publication/Compound 1b/Compound 1b-COSY/pulseprogram
- FID for publication/FID for publication/Compound 1b/Compound 1b-COSY/pulseprogram.precomp
- FID for publication/FID for publication/Compound 1b/Compound 1b-COSY/scon2
- FID for publication/FID for publication/Compound 1b/Compound 1b-COSY/ser
- FID for publication/FID for publication/Compound 1b/Compound 1b-COSY/shimvalues
- FID for publication/FID for publication/Compound 1b/Compound 1b-COSY/specpar
- FID for publication/FID for publication/Compound 1b/Compound 1b-COSY/stanprogram28365
- FID for publication/FID for publication/Compound 1b/Compound 1b-COSY/stanprogram28365.precomp
- FID for publication/FID for publication/Compound 1b/Compound 1b-COSY/stanprogram28591
- FID for publication/FID for publication/Compound 1b/Compound 1b-COSY/stanprogram28591.precomp
- FID for publication/FID for publication/Compound 1b/Compound 1b-COSY/uxnmr.info
- FID for publication/FID for publication/Compound 1b/Compound 1b-COSY/uxnmr.par
- FID for publication/FID for publication/Compound 1b/Compound 1b-COSY/vtc_pid_settings
- FID for publication/FID for publication/Compound 1b/Compound 1b-HSQC/
- FID for publication/FID for publication/Compound 1b/Compound 1b-HSQC/acqu
- FID for publication/FID for publication/Compound 1b/Compound 1b-HSQC/acqus
- FID for publication/FID for publication/Compound 1b/Compound 1b-HSQC/adcInfo_TRX2.xml
- FID for publication/FID for publication/Compound 1b/Compound 1b-HSQC/audita.txt
- FID for publication/FID for publication/Compound 1b/Compound 1b-HSQC/cpdprg2
- FID for publication/FID for publication/Compound 1b/Compound 1b-HSQC/fid
- FID for publication/FID for publication/Compound 1b/Compound 1b-HSQC/format.temp
- FID for publication/FID for publication/Compound 1b/Compound 1b-HSQC/orig
- FID for publication/FID for publication/Compound 1b/Compound 1b-HSQC/pdata/
- FID for publication/FID for publication/Compound 1b/Compound 1b-HSQC/pdata/1/
- FID for publication/FID for publication/Compound 1b/Compound 1b-HSQC/pdata/1/auditp.txt
- FID for publication/FID for publication/Compound 1b/Compound 1b-HSQC/pdata/1/intrng
- FID for publication/FID for publication/Compound 1b/Compound 1b-HSQC/pdata/1/outd
- FID for publication/FID for publication/Compound 1b/Compound 1b-HSQC/pdata/1/peaklist.xml
- FID for publication/FID for publication/Compound 1b/Compound 1b-HSQC/pdata/1/peakrng
- FID for publication/FID for publication/Compound 1b/Compound 1b-HSQC/pdata/1/peaks
- FID for publication/FID for publication/Compound 1b/Compound 1b-HSQC/pdata/1/proc
- FID for publication/FID for publication/Compound 1b/Compound 1b-HSQC/pdata/1/procs
- FID for publication/FID for publication/Compound 1b/Compound 1b-HSQC/pdata/1/title
- FID for publication/FID for publication/Compound 1b/Compound 1b-HSQC/preemp_default_Z151574_0054
- FID for publication/FID for publication/Compound 1b/Compound 1b-HSQC/prosol_History
- FID for publication/FID for publication/Compound 1b/Compound 1b-HSQC/pulseprogram
- FID for publication/FID for publication/Compound 1b/Compound 1b-HSQC/pulseprogram.precomp
- FID for publication/FID for publication/Compound 1b/Compound 1b-HSQC/scon2
- FID for publication/FID for publication/Compound 1b/Compound 1b-HSQC/shimvalues
- FID for publication/FID for publication/Compound 1b/Compound 1b-HSQC/specpar
- FID for publication/FID for publication/Compound 1b/Compound 1b-HSQC/stanprogram28365
- FID for publication/FID for publication/Compound 1b/Compound 1b-HSQC/stanprogram28365.precomp
- FID for publication/FID for publication/Compound 1b/Compound 1b-HSQC/stanprogram28591
- FID for publication/FID for publication/Compound 1b/Compound 1b-HSQC/stanprogram28591.precomp
- FID for publication/FID for publication/Compound 1b/Compound 1b-HSQC/uxnmr.info
- FID for publication/FID for publication/Compound 1b/Compound 1b-HSQC/uxnmr.par
- FID for publication/FID for publication/Compound 1b/Compound 1b-HSQC/vtc_pid_settings
- FID for publication/FID for publication/Compound 1c/
- FID for publication/FID for publication/Compound 1c/Compound 1c-13C/
- FID for publication/FID for publication/Compound 1c/Compound 1c-13C/acqu
- FID for publication/FID for publication/Compound 1c/Compound 1c-13C/acqus
- FID for publication/FID for publication/Compound 1c/Compound 1c-13C/adcInfo_TRX2.xml
- FID for publication/FID for publication/Compound 1c/Compound 1c-13C/audita.txt
- FID for publication/FID for publication/Compound 1c/Compound 1c-13C/fid
- FID for publication/FID for publication/Compound 1c/Compound 1c-13C/format.temp
- FID for publication/FID for publication/Compound 1c/Compound 1c-13C/lists/
- FID for publication/FID for publication/Compound 1c/Compound 1c-13C/lists/cpd/
- FID for publication/FID for publication/Compound 1c/Compound 1c-13C/lists/cpd/waltz65
- FID for publication/FID for publication/Compound 1c/Compound 1c-13C/lists/form/
- FID for publication/FID for publication/Compound 1c/Compound 1c-13C/lists/form/plot_acqu.form
- FID for publication/FID for publication/Compound 1c/Compound 1c-13C/lists/pp/
- FID for publication/FID for publication/Compound 1c/Compound 1c-13C/lists/pp/Avance.incl
- FID for publication/FID for publication/Compound 1c/Compound 1c-13C/lists/pp/Delay.incl
- FID for publication/FID for publication/Compound 1c/Compound 1c-13C/lists/pp/zgpg30
- FID for publication/FID for publication/Compound 1c/Compound 1c-13C/orig
- FID for publication/FID for publication/Compound 1c/Compound 1c-13C/pdata/
- FID for publication/FID for publication/Compound 1c/Compound 1c-13C/pdata/1/
- FID for publication/FID for publication/Compound 1c/Compound 1c-13C/pdata/1/auditp.txt
- FID for publication/FID for publication/Compound 1c/Compound 1c-13C/pdata/1/intrng
- FID for publication/FID for publication/Compound 1c/Compound 1c-13C/pdata/1/outd
- FID for publication/FID for publication/Compound 1c/Compound 1c-13C/pdata/1/peaklist.xml
- FID for publication/FID for publication/Compound 1c/Compound 1c-13C/pdata/1/peakrng
- FID for publication/FID for publication/Compound 1c/Compound 1c-13C/pdata/1/peaks
- FID for publication/FID for publication/Compound 1c/Compound 1c-13C/pdata/1/proc
- FID for publication/FID for publication/Compound 1c/Compound 1c-13C/pdata/1/procs
- FID for publication/FID for publication/Compound 1c/Compound 1c-13C/pdata/1/title
- FID for publication/FID for publication/Compound 1c/Compound 1c-13C/prosol_History
- FID for publication/FID for publication/Compound 1c/Compound 1c-13C/pulseprogram.precomp
- FID for publication/FID for publication/Compound 1c/Compound 1c-13C/scon2
- FID for publication/FID for publication/Compound 1c/Compound 1c-13C/shimvalues
- FID for publication/FID for publication/Compound 1c/Compound 1c-13C/specpar
- FID for publication/FID for publication/Compound 1c/Compound 1c-13C/topshimreport
- FID for publication/FID for publication/Compound 1c/Compound 1c-13C/uxnmr.info
- FID for publication/FID for publication/Compound 1c/Compound 1c-13C/uxnmr.par
- FID for publication/FID for publication/Compound 1c/Compound 1c-13C/vtc_pid_settings
- FID for publication/FID for publication/Compound 1c/Compound 1c-1H/
- FID for publication/FID for publication/Compound 1c/Compound 1c-1H/acqu
- FID for publication/FID for publication/Compound 1c/Compound 1c-1H/acqus
- FID for publication/FID for publication/Compound 1c/Compound 1c-1H/adcInfo_TRX1.xml
- FID for publication/FID for publication/Compound 1c/Compound 1c-1H/audita.txt
- FID for publication/FID for publication/Compound 1c/Compound 1c-1H/fid
- FID for publication/FID for publication/Compound 1c/Compound 1c-1H/format.temp
- FID for publication/FID for publication/Compound 1c/Compound 1c-1H/lists/
- FID for publication/FID for publication/Compound 1c/Compound 1c-1H/lists/form/
- FID for publication/FID for publication/Compound 1c/Compound 1c-1H/lists/form/plot_acqu.form
- FID for publication/FID for publication/Compound 1c/Compound 1c-1H/lists/pp/
- FID for publication/FID for publication/Compound 1c/Compound 1c-1H/lists/pp/Avance.incl
- FID for publication/FID for publication/Compound 1c/Compound 1c-1H/lists/pp/zg30
- FID for publication/FID for publication/Compound 1c/Compound 1c-1H/orig
- FID for publication/FID for publication/Compound 1c/Compound 1c-1H/pdata/
- FID for publication/FID for publication/Compound 1c/Compound 1c-1H/pdata/1/
- FID for publication/FID for publication/Compound 1c/Compound 1c-1H/pdata/1/auditp.txt
- FID for publication/FID for publication/Compound 1c/Compound 1c-1H/pdata/1/intrng
- FID for publication/FID for publication/Compound 1c/Compound 1c-1H/pdata/1/outd
- FID for publication/FID for publication/Compound 1c/Compound 1c-1H/pdata/1/peaklist.xml
- FID for publication/FID for publication/Compound 1c/Compound 1c-1H/pdata/1/peakrng
- FID for publication/FID for publication/Compound 1c/Compound 1c-1H/pdata/1/peaks
- FID for publication/FID for publication/Compound 1c/Compound 1c-1H/pdata/1/proc
- FID for publication/FID for publication/Compound 1c/Compound 1c-1H/pdata/1/procs
- FID for publication/FID for publication/Compound 1c/Compound 1c-1H/pdata/1/title
- FID for publication/FID for publication/Compound 1c/Compound 1c-1H/pdata/1001/
- FID for publication/FID for publication/Compound 1c/Compound 1c-1H/pdata/1001/auditp.txt
- FID for publication/FID for publication/Compound 1c/Compound 1c-1H/pdata/1001/intrng
- FID for publication/FID for publication/Compound 1c/Compound 1c-1H/pdata/1001/outd
- FID for publication/FID for publication/Compound 1c/Compound 1c-1H/pdata/1001/proc
- FID for publication/FID for publication/Compound 1c/Compound 1c-1H/pdata/1001/procs
- FID for publication/FID for publication/Compound 1c/Compound 1c-1H/pdata/1001/title
- FID for publication/FID for publication/Compound 1c/Compound 1c-1H/prosol_History
- FID for publication/FID for publication/Compound 1c/Compound 1c-1H/pulseprogram.precomp
- FID for publication/FID for publication/Compound 1c/Compound 1c-1H/scon2
- FID for publication/FID for publication/Compound 1c/Compound 1c-1H/shimvalues
- FID for publication/FID for publication/Compound 1c/Compound 1c-1H/specpar
- FID for publication/FID for publication/Compound 1c/Compound 1c-1H/topshimreport
- FID for publication/FID for publication/Compound 1c/Compound 1c-1H/uxnmr.info
- FID for publication/FID for publication/Compound 1c/Compound 1c-1H/uxnmr.par
- FID for publication/FID for publication/Compound 1c/Compound 1c-1H/vtc_pid_settings
- FID for publication/FID for publication/Compound 1c/Compound 1c-COSY/
- FID for publication/FID for publication/Compound 1c/Compound 1c-COSY/acqu
- FID for publication/FID for publication/Compound 1c/Compound 1c-COSY/acqu2
- FID for publication/FID for publication/Compound 1c/Compound 1c-COSY/acqu2s
- FID for publication/FID for publication/Compound 1c/Compound 1c-COSY/acqus
- FID for publication/FID for publication/Compound 1c/Compound 1c-COSY/adcInfo_TRX1.xml
- FID for publication/FID for publication/Compound 1c/Compound 1c-COSY/audita.txt
- FID for publication/FID for publication/Compound 1c/Compound 1c-COSY/format.temp
- FID for publication/FID for publication/Compound 1c/Compound 1c-COSY/lists/
- FID for publication/FID for publication/Compound 1c/Compound 1c-COSY/lists/form/
- FID for publication/FID for publication/Compound 1c/Compound 1c-COSY/lists/form/plot_acqu.form
- FID for publication/FID for publication/Compound 1c/Compound 1c-COSY/lists/gp/
- FID for publication/FID for publication/Compound 1c/Compound 1c-COSY/lists/gp/EA
- FID for publication/FID for publication/Compound 1c/Compound 1c-COSY/lists/gp/SMSQ10.100
- FID for publication/FID for publication/Compound 1c/Compound 1c-COSY/lists/pp/
- FID for publication/FID for publication/Compound 1c/Compound 1c-COSY/lists/pp/Avance.incl
- FID for publication/FID for publication/Compound 1c/Compound 1c-COSY/lists/pp/cosygpppqf
- FID for publication/FID for publication/Compound 1c/Compound 1c-COSY/lists/pp/Grad.incl
- FID for publication/FID for publication/Compound 1c/Compound 1c-COSY/orig
- FID for publication/FID for publication/Compound 1c/Compound 1c-COSY/pdata/
- FID for publication/FID for publication/Compound 1c/Compound 1c-COSY/pdata/1/
- FID for publication/FID for publication/Compound 1c/Compound 1c-COSY/pdata/1/auditp.txt
[truncated: 4,097 more entries]
