# Supplementary material for: Isocyanides as Acceptor Groups in MHAT Reactions with Unactivated Alkenes
Source: Org Lett. 2023 Aug 30;25(35):6539–43. doi: 10.1021/acs.orglett.3c02358 (PMC10496133; doi:10.1021/acs.orglett.3c02358)
Supplement: Supplementary file 2 — ol3c02358_si_002.zip [file ol3c02358_si_002.zip › FID for publication/FID for publication/Compound 1a/Compound 1a-C13.fid/log]

Thu Feb  6 20:47:41 2020: Experiment started
Thu Feb  6 20:50:10 2020: BS 1 completed
Thu Feb  6 20:52:38 2020: BS 2 completed
Thu Feb  6 20:55:06 2020: BS 3 completed
Thu Feb  6 20:57:34 2020: BS 4 completed
Thu Feb  6 21:00:02 2020: BS 5 completed
Thu Feb  6 21:02:30 2020: BS 6 completed
Thu Feb  6 21:04:58 2020: BS 7 completed
Thu Feb  6 21:07:25 2020: BS 8 completed
Thu Feb  6 21:09:53 2020: BS 9 completed
Thu Feb  6 21:12:21 2020: BS 10 completed
Thu Feb  6 21:14:49 2020: BS 11 completed
Thu Feb  6 21:17:17 2020: BS 12 completed
Thu Feb  6 21:19:45 2020: BS 13 completed
Thu Feb  6 21:22:13 2020: BS 14 completed
Thu Feb  6 21:24:41 2020: BS 15 completed
Thu Feb  6 21:27:09 2020: BS 16 completed
Thu Feb  6 21:29:36 2020: BS 17 completed
Thu Feb  6 21:32:04 2020: BS 18 completed
Thu Feb  6 21:34:32 2020: BS 19 completed
Thu Feb  6 21:37:00 2020: BS 20 completed
Thu Feb  6 21:39:28 2020: BS 21 completed
Thu Feb  6 21:41:56 2020: BS 22 completed
Thu Feb  6 21:44:24 2020: BS 23 completed
Thu Feb  6 21:46:52 2020: BS 24 completed
Thu Feb  6 21:49:20 2020: BS 25 completed
Thu Feb  6 21:51:47 2020: BS 26 completed
Thu Feb  6 21:54:15 2020: BS 27 completed
Thu Feb  6 21:56:43 2020: BS 28 completed
Thu Feb  6 21:59:11 2020: BS 29 completed
Thu Feb  6 22:01:39 2020: BS 30 completed
Thu Feb  6 22:04:07 2020: BS 31 completed
Thu Feb  6 22:06:35 2020: BS 32 completed
Thu Feb  6 22:09:03 2020: BS 33 completed
Thu Feb  6 22:11:31 2020: BS 34 completed
Thu Feb  6 22:13:58 2020: BS 35 completed
Thu Feb  6 22:16:26 2020: BS 36 completed
Thu Feb  6 22:18:54 2020: BS 37 completed
Thu Feb  6 22:21:22 2020: BS 38 completed
Thu Feb  6 22:23:50 2020: BS 39 completed
Thu Feb  6 22:26:18 2020: BS 40 completed
Thu Feb  6 22:28:46 2020: BS 41 completed
Thu Feb  6 22:31:14 2020: BS 42 completed
Thu Feb  6 22:33:42 2020: BS 43 completed
Thu Feb  6 22:36:09 2020: BS 44 completed
Thu Feb  6 22:38:37 2020: BS 45 completed
Thu Feb  6 22:41:05 2020: BS 46 completed
Thu Feb  6 22:43:15 2020: Acquisition complete
