# Supplementary material for: Isocyanides as Acceptor Groups in MHAT Reactions with Unactivated Alkenes
Source: Org Lett. 2023 Aug 30;25(35):6539–43. doi: 10.1021/acs.orglett.3c02358 (PMC10496133; doi:10.1021/acs.orglett.3c02358)
Supplement: Supplementary file 2 — ol3c02358_si_002.zip [file ol3c02358_si_002.zip › FID for publication/FID for publication/Compound 1a/Compound 1a-C13.fid/text]

VNMRS400F / Num.Inv. 205984
cdcl3 / Temp: 25C / N.Reg: san
Usuari: san / Mostra: CR02_A
Nom: JORDI PUIG BOSCH
Data: 06/02/20 / Ope.: A.GALLEN
