# Supplementary material for: Isocyanides as Acceptor Groups in MHAT Reactions with Unactivated Alkenes
Source: Org Lett. 2023 Aug 30;25(35):6539–43. doi: 10.1021/acs.orglett.3c02358 (PMC10496133; doi:10.1021/acs.orglett.3c02358)
Supplement: Supplementary file 2 — ol3c02358_si_002.zip [file ol3c02358_si_002.zip › FID for publication/FID for publication/Compound 1b/Compound 1b-13C/acqu2s]

##TITLE= Parameter file, TopSpin 4.0.8
##JCAMPDX= 5.0
##DATATYPE= Parameter Values
##NPOINTS= 258	$$ modification sequence number
##ORIGIN= Bruker BioSpin GmbH
##OWNER= servei
$$ 2023-03-29 17:44:29.566 +0200  servei@platon
$$ /opt/auto/data/servei/nmr/san-1889-2023/11/acqu2s
$$ process /opt/topspin4.0.8/prog/mod/acqdataserver
##$ACQT0= 0
##$BF1= 500.13
##$FnILOOP= 1
##$FnMODE= 1
##$NUC1= <1H>
##$NusJSP= 0
##$NusT2= 1
##$NusTD= 256
##$O1= 2592.05474162627
##$ProjAngle= 0
##$SFO1= 500.132592054742
##$SW= 6.84749922051017
##$SW_h= 5263.158203125
##$TD= 256
##END=
