# Supplementary material for: Isocyanides as Acceptor Groups in MHAT Reactions with Unactivated Alkenes
Source: Org Lett. 2023 Aug 30;25(35):6539–43. doi: 10.1021/acs.orglett.3c02358 (PMC10496133; doi:10.1021/acs.orglett.3c02358)
Supplement: Supplementary file 2 — ol3c02358_si_002.zip [file ol3c02358_si_002.zip › FID for publication/FID for publication/Compound 1b/Compound 1b-13C/audita.txt]

##TITLE= Audit trail, TopSpin 4.0.8
##JCAMPDX= 5.01
##ORIGIN= Bruker BioSpin GmbH
##OWNER= root
$$ /root/.topspin-BladeEpu/local_acqu/san-1889-2023/11/audita.txt
##AUDIT TRAIL=  $$ (NUMBER, WHEN, WHO, WHERE, PROCESS, VERSION, WHAT)
(   1,<2023-03-29 15:45:12.600 +0000>,<root>,<BladeEpu>,<go4>,<TopSpin 4.0.8>,
      <created by zg on 'Avance Neo' (platon) by user 'servei'
       on data set with UUID '8ff661c4-ce45-11ed-b0d3-00139537a3df'
       started at 2023-03-29 15:22:48.284 +0000, POWCHK enabled, PULCHK disabled,
       completed at 2023-03-29 15:45:12.599 +0000
       configuration hash MD5:
       FA 68 6A FF B7 DF 2E 20 05 B9 92 D1 4E F0 4E E6
       double data hash MD5: 2K * 256
       91 A3 08 4A 46 D4 07 D8 0B CE DE 68 2B EE D2 6E>)
$$ /opt/auto/data/servei/nmr/san-1889-2023/11/audita.txt
(   2,<2023-03-29 17:44:30.489 +0200>,<servei>,<platon>,<sertoint>,<TopSpin 4.0.8>,
      <sertoint
       data hash MD5: 2K * 256
       17 F0 1D F9 F4 89 AF 7A 63 61 41 22 F2 B9 8D C2>)
(   3,<2023-03-29 17:44:30.506 +0200>,<servei>,<platon>,<xwish3>,<TopSpin 4.0.8>,
      <ICON-NMR User ID: servei
       data hash MD5: 2K * 256
       17 F0 1D F9 F4 89 AF 7A 63 61 41 22 F2 B9 8D C2>)
##END=

$$ hash MD5
$$ E9 13 97 D5 F2 39 50 1F 46 A7 55 87 6B F8 F3 66
