# Supplementary material for: Isocyanides as Acceptor Groups in MHAT Reactions with Unactivated Alkenes
Source: Org Lett. 2023 Aug 30;25(35):6539–43. doi: 10.1021/acs.orglett.3c02358 (PMC10496133; doi:10.1021/acs.orglett.3c02358)
Supplement: Supplementary file 2 — ol3c02358_si_002.zip [file ol3c02358_si_002.zip › FID for publication/FID for publication/Compound 1b/Compound 1b-13C/format.temp]

EDIT_PAR COMMAND FILE

DI_MODE         LONG
ED_ENTRY        ACQU
ORDER           FILE


HEADER		"F2 - Acquisition Parameters"
T_NAME		Date_
		TYPE	R64
		CLASS	ACQU
		SUBRANGE 0.0 50000000
		REL	"Date_=itodate(DATE)"
		INV_REL	"DATE=datetoi(Date_,DATE)"
		FORMAT	"%14.0f"
		TEXT	" "
END
T_NAME		Time
		TYPE	R32
		CLASS	ACQU
		SUBRANGE 0.0 1000000
		REL	"Time=itotime(DATE)"
		INV_REL	"DATE=timetoi(Time,DATE)"
		FORMAT	"%14.2f h"
		TEXT	" "
END
NAME		INSTRUM
		TEXT	" "
END
NAME		PROBHD
		FORMAT	"%14.14s"
		TEXT	" "
END
NAME		PULPROG
		TEXT	" "
END
NAME		TD
		TEXT	" "
END
NAME		SOLVENT
		TEXT	" "
END
NAME		NS
		TEXT	" "
END
NAME		DS
		TEXT	" "
END
T_NAME		SWH
		TYPE	R32
		CLASS	ACQU
		SUBRANGE 0.0 1e8
		REL	"SWH=SW*SFO1"
		INV_REL "SW=SWH/SFO1"
		UNIT	"Hz"
		FORMAT	"%14.3f Hz"
		TEXT	" "
END
T_NAME          FIDRES
                TYPE    R32
                CLASS   ACQU
                SUBRANGE 0.0 100000
                REL     "FIDRES=2*SW*SFO1/TD"
                INV_REL "TD = nextpow(2*SW*SFO1/FIDRES)"
		UNIT	"Hz"
		FORMAT	"%14.6f Hz"
		TEXT	" "
END
T_NAME          AQ
		TYPE	R32
		CLASS	ACQU
		SUBRANGE 0.0 1000
		REL	"AQ=aqcalc(SW,SFO1,TD,DIGTYP)"
		INV_REL	"TD=tdcalc(SW,SFO1,1.0e6*AQ,DIGTYP)"
		UNIT	"sec"
		FORMAT	"%14.7f sec"
		TEXT	" "
END
NAME		RG
		TEXT	" "
END
T_NAME          DW
		TYPE	R32
		CLASS	ACQU
		SUBRANGE 0.0 1000000
		REL	"DW=1/(2*SW*SFO1)"
		INV_REL	"SW=1000000/(2*(0.005+DW)*SFO1)"
		UNIT	"usec"
		FORMAT	"%14.3lf usec"
		TEXT	" "
END
NAME		DE
		FORMAT	"%14.2f usec"
		TEXT	" "
END
NAME		TE
		FORMAT	"%14.1f K"
		TEXT	" "
END
T_NAME		D0
TYPE	R32
CLASS	ACQU
SUBRANGE 0.0 1e38
REL	"D0=D[0]"
INV_REL	"D[0]=D0"
UNIT	"sec"
FORMAT	"%14.8f sec"
TEXT	" "
END
T_NAME		D1
TYPE	R32
CLASS	ACQU
SUBRANGE 0.0 1e38
REL	"D1=D[1]"
INV_REL	"D[1]=D1"
UNIT	"sec"
FORMAT	"%14.8f sec"
TEXT	" "
END
T_NAME		D11
TYPE	R32
CLASS	ACQU
SUBRANGE 0.0 1e38
REL	"D11=D[11]"
INV_REL	"D[11]=D11"
UNIT	"sec"
FORMAT	"%14.8f sec"
TEXT	" "
END
T_NAME		D12
TYPE	R32
CLASS	ACQU
SUBRANGE 0.0 1e38
REL	"D12=D[12]"
INV_REL	"D[12]=D12"
UNIT	"sec"
FORMAT	"%14.8f sec"
TEXT	" "
END
T_NAME		D13
TYPE	R32
CLASS	ACQU
SUBRANGE 0.0 1e38
REL	"D13=D[13]"
INV_REL	"D[13]=D13"
UNIT	"sec"
FORMAT	"%14.8f sec"
TEXT	" "
END
T_NAME		D16
TYPE	R32
CLASS	ACQU
SUBRANGE 0.0 1e38
REL	"D16=D[16]"
INV_REL	"D[16]=D16"
UNIT	"sec"
FORMAT	"%14.8f sec"
TEXT	" "
END
T_NAME		IN0
TYPE	R32
CLASS	ACQU
SUBRANGE 0.0 1e38
REL	"IN0=IN[0]"
INV_REL	"IN[0]=IN0"
UNIT	"sec"
FORMAT	"%14.8f sec"
TEXT	" "
END
NAME		TDav
		TEXT	" "
END
NAME		SFO1
FORMAT	"%14.7f MHz"
TEXT	" "
END
NAME		NUC1
NONEDIT
TEXT	" "
END
T_NAME		P0
TYPE	R32
CLASS	ACQU
SUBRANGE 0.0 1.0e10
REL	"P0=P[0]"
INV_REL	"P[0]=P0"
UNIT	"usec"
FORMAT	"%14.2f usec"
TEXT	" "
END
T_NAME		P1
TYPE	R32
CLASS	ACQU
SUBRANGE 0.0 1.0e10
REL	"P1=P[1]"
INV_REL	"P[1]=P1"
UNIT	"usec"
FORMAT	"%14.2f usec"
TEXT	" "
END
T_NAME		P17
TYPE	R32
CLASS	ACQU
SUBRANGE 0.0 1.0e10
REL	"P17=P[17]"
INV_REL	"P[17]=P17"
UNIT	"usec"
FORMAT	"%14.2f usec"
TEXT	" "
END
T_NAME		PLW1
TYPE	R32
CLASS	ACQU
REL	"PLW1=PLW[1]"
INV_REL	"PLW[1]=PLW1"
UNIT	"W"
FORMAT	"%14.8f W"
TEXT	"power PLW1 "
END
T_NAME		PLW10
TYPE	R32
CLASS	ACQU
REL	"PLW10=PLW[10]"
INV_REL	"PLW[10]=PLW10"
UNIT	"W"
FORMAT	"%14.8f W"
TEXT	"power PLW10 "
END
NAME		GPNAM[1]
TEXT	" "
END
T_NAME		GPZ1
TYPE	R32
CLASS	ACQU
SUBRANGE -100.0 100.0
REL	"GPZ1=GPZ[1]"
INV_REL	"GPZ[1]=GPZ1"
UNIT	"%"
FORMAT	"%14.2f %"
TEXT	" "
END
T_NAME		P16
TYPE	R32
CLASS	ACQU
SUBRANGE 0.0 1.0e10
REL	"P16=P[16]"
INV_REL	"P[16]=P16"
UNIT	"usec"
FORMAT	"%14.2f usec"
TEXT	" "
END
