# Supplementary material for: Isocyanides as Acceptor Groups in MHAT Reactions with Unactivated Alkenes
Source: Org Lett. 2023 Aug 30;25(35):6539–43. doi: 10.1021/acs.orglett.3c02358 (PMC10496133; doi:10.1021/acs.orglett.3c02358)
Supplement: Supplementary file 2 — ol3c02358_si_002.zip [file ol3c02358_si_002.zip › FID for publication/FID for publication/Compound 1b/Compound 1b-13C/pdata/1/auditp.txt]

##TITLE= Audit trail, TopSpin 4.0.8
##JCAMPDX= 5.01
##ORIGIN= Bruker BioSpin GmbH
##OWNER= servei
$$ /opt/auto/data/servei/nmr/san-1889-2023/11/pdata/1/auditp.txt
##AUDIT TRAIL=  $$ (NUMBER, WHEN, WHO, WHERE, PROCESS, VERSION, WHAT)
(   1,<2023-03-29 15:45:12.600 +0000>,<root>,<BladeEpu>,<go4>,<TopSpin 4.0.8>,
      <created by zg on 'Avance Neo' (platon) by user 'servei'
       on data set with UUID '8ff661c4-ce45-11ed-b0d3-00139537a3df'
       started at 2023-03-29 15:22:48.284 +0000, POWCHK enabled, PULCHK disabled,
       completed at 2023-03-29 15:45:12.599 +0000
       configuration hash MD5:
       FA 68 6A FF B7 DF 2E 20 05 B9 92 D1 4E F0 4E E6
       double data hash MD5: 2K * 256
       91 A3 08 4A 46 D4 07 D8 0B CE DE 68 2B EE D2 6E>)
$$ /opt/auto/data/servei/nmr/san-1889-2023/11/audita.txt
(   2,<2023-03-29 17:44:30.489 +0200>,<servei>,<platon>,<sertoint>,<TopSpin 4.0.8>,
      <sertoint
       data hash MD5: 2K * 256
       17 F0 1D F9 F4 89 AF 7A 63 61 41 22 F2 B9 8D C2>)
(   3,<2023-03-29 17:44:30.506 +0200>,<servei>,<platon>,<xwish3>,<TopSpin 4.0.8>,
      <ICON-NMR User ID: servei
       data hash MD5: 2K * 256
       17 F0 1D F9 F4 89 AF 7A 63 61 41 22 F2 B9 8D C2>)
(   4,<2023-03-29 17:44:31.036 +0200>,<servei>,<platon>,<proc2d>,<TopSpin 4.0.8>,
      <Start of raw data processing
       xfb same F2: SI = 2K WDW = 4 SSB = 0 FT_mod = 6 PKNL = 1 F1: SI = 1K ME_mod = 2 NCOEF = 32 WDW = 4 SSB = 0 FT_mod = 6 FCOR = 0.5 PH_mod = 2
       data hash MD5: 2K * 1K
       F2 7A C3 CB 48 8B DF 9E 33 E9 32 BA DB D2 80 CB>)
(   5,<2023-03-29 17:44:31.183 +0200>,<servei>,<platon>,<proc2d>,<TopSpin 4.0.8>,
      <abs2 F2: ABSG = 5 ABSF1 = 8.50299 ABSF2 = 1.655456
       data hash MD5: 2K * 1K
       D8 8D 5E FC 75 88 67 7A CA 2A C2 C0 71 1B C9 C8>)
(   6,<2023-03-29 17:44:31.252 +0200>,<servei>,<platon>,<proc2d>,<TopSpin 4.0.8>,
      <abs1 F1: ABSG = 5 ABSF1 = 8.50299 ABSF2 = 1.655456
       data hash MD5: 2K * 1K
       67 94 41 71 38 97 DC 05 C3 90 17 24 76 24 1A 00>)
(   7,<2023-03-29 17:44:31.299 +0200>,<servei>,<platon>,<proc2d>,<TopSpin 4.0.8>,
      <sym
       data hash MD5: 2K * 1K
       D3 B3 3C 25 8F 4D 34 0C A2 AE A0 7E 9C 29 7F CD>)
(   8,<2023-03-29 17:44:32.991 +0200>,<servei>,<platon>,<xwish3>,<TopSpin 4.0.8>,
      <ICON-NMR User ID: servei
       data hash MD5: 2K * 1K
       D3 B3 3C 25 8F 4D 34 0C A2 AE A0 7E 9C 29 7F CD>)
##END=

$$ hash MD5
$$ 28 72 B9 FC 2A 34 EC 5A 85 23 F7 77 29 E4 9D 8A
