# Supplementary material for: Isocyanides as Acceptor Groups in MHAT Reactions with Unactivated Alkenes
Source: Org Lett. 2023 Aug 30;25(35):6539–43. doi: 10.1021/acs.orglett.3c02358 (PMC10496133; doi:10.1021/acs.orglett.3c02358)
Supplement: Supplementary file 2 — ol3c02358_si_002.zip [file ol3c02358_si_002.zip › FID for publication/FID for publication/Compound 1b/Compound 1b-13C/pdata/1/curdat2]

##TITLE= Parameter file, TopSpin 4.0.8
##JCAMPDX= 5.0
##DATATYPE= Parameter Values
##NPOINTS= 4	$$ modification sequence number
##ORIGIN= Bruker BioSpin GmbH
##OWNER= servei
$$ 2023-03-29 17:44:31.320 +0200  servei@platon
$$ /opt/auto/data/servei/nmr/san-1889-2023/11/pdata/1/curdat2
$$ process /opt/topspin4.0.8/prog/au/bin/user/proc_2dsym
##$CUREXP= <>
##$DATPATH= <>
##$DATPATH2= </opt/auto/data/servei/nmr>
##$DATPATH3= </opt/auto/data/servei/nmr>
##$DETAILS= <>
##$DU= </u>
##$DU2= </opt/auto>
##$DU3= <>
##$EXPNO= 1
##$EXPNO2= 10
##$EXPNO3= 10
##$NAME= <>
##$NAME2= <san-1889-2023>
##$NAME3= <san-1889-2023>
##$PROCNO= 1
##$PROCNO2= 1
##$PROCNO3= 1
##$SCALE2= 1
##$SCALE3= 1
##$TYPE= <nmr>
##$USER= <>
##$USER2= <servei>
##$USER3= <>
##END=
