# Supplementary material for: Isocyanides as Acceptor Groups in MHAT Reactions with Unactivated Alkenes
Source: Org Lett. 2023 Aug 30;25(35):6539–43. doi: 10.1021/acs.orglett.3c02358 (PMC10496133; doi:10.1021/acs.orglett.3c02358)
Supplement: Supplementary file 2 — ol3c02358_si_002.zip [file ol3c02358_si_002.zip › FID for publication/FID for publication/Compound 1b/Compound 1b-13C/pdata/1/parm.txt]

Current Data Parameters
NAME      san-1889-2023              
EXPNO                11              
PROCNO                1              

F2 - Acquisition Parameters
Date_          20230329              
Time              17.45 h            
INSTRUM      Avance Neo              
PROBHD   Z151574_0054 (              
PULPROG      cosygpppqf              
TD                 2048              
SOLVENT           CDCl3              
NS                    4              
DS                   16              
SWH            3424.657 Hz           
FIDRES         3.344392 Hz           
AQ            0.2990080 sec          
RG                  101              
DW              146.000 usec         
DE                 6.50 usec         
TE                298.0 K            
D0           0.00000300 sec          
D1           0.91603148 sec          
D11          0.03000000 sec          
D12          0.00002000 sec          
D13          0.00000400 sec          
D16          0.00020000 sec          
IN0          0.00029200 sec          
TDav                  1              
SFO1        500.1325921 MHz          
NUC1                 1H              
P0                 7.63 usec         
P1                 7.63 usec         
P17             2500.00 usec         
PLW1        26.85099983 W            
PLW10        1.73689997 W            
GPNAM[1]     SMSQ10.100              
GPZ1              10.00 %            
P16             1000.00 usec         

F1 - Acquisition parameters
TD                  256              
SFO1           500.1326 MHz          
FIDRES        26.755136 Hz           
SW                6.847 ppm          
FnMODE               QF              

F2 - Processing parameters
SI                 2048              
SF          500.1300518 MHz          
WDW               QSINE              
SSB                   0              
LB                    0 Hz           
GB                    0              
PC                 1.40              

F1 - Processing parameters
SI                 1024              
MC2                  QF              
SF          500.1300518 MHz          
WDW               QSINE              
SSB                   0              
LB                    0 Hz           
GB                    0              
