# Supplementary material for: Isocyanides as Acceptor Groups in MHAT Reactions with Unactivated Alkenes
Source: Org Lett. 2023 Aug 30;25(35):6539–43. doi: 10.1021/acs.orglett.3c02358 (PMC10496133; doi:10.1021/acs.orglett.3c02358)
Supplement: Supplementary file 2 — ol3c02358_si_002.zip [file ol3c02358_si_002.zip › FID for publication/FID for publication/Compound 1b/Compound 1b-13C/pdata/1/portf]

#!Portfolio 0.6
1 /dummy
"/opt/auto/data/servei/nmr" "san-1889-2023" 11 1
"/opt/auto/data/servei/nmr" "san-1889-2023" 10 1
"/opt/auto/data/servei/nmr" "san-1889-2023" 10 1
