# Supplementary material for: Isocyanides as Acceptor Groups in MHAT Reactions with Unactivated Alkenes
Source: Org Lett. 2023 Aug 30;25(35):6539–43. doi: 10.1021/acs.orglett.3c02358 (PMC10496133; doi:10.1021/acs.orglett.3c02358)
Supplement: Supplementary file 2 — ol3c02358_si_002.zip [file ol3c02358_si_002.zip › FID for publication/FID for publication/Compound 1b/Compound 1b-1H/pdata/1/parm.txt]

Current Data Parameters
NAME      san-1889-2023              
EXPNO                10              
PROCNO                1              

F2 - Acquisition Parameters
Date_          20230329              
Time              17.21 h            
INSTRUM      Avance Neo              
PROBHD   Z151574_0054 (              
PULPROG            zg30              
TD                51724              
SOLVENT           CDCl3              
NS                   16              
DS                    2              
SWH            8620.689 Hz           
FIDRES         0.333334 Hz           
AQ            2.9999919 sec          
RG               22.127              
DW               58.000 usec         
DE                13.20 usec         
TE                298.0 K            
D1           1.00000000 sec          
TD0                   1              
SFO1        500.1332508 MHz          
NUC1                 1H              
P0                 2.54 usec         
P1                 7.63 usec         
PLW1        26.85099983 W            

F2 - Processing parameters
SI                65536              
SF          500.1300518 MHz          
WDW                  EM              
SSB                   0              
LB                 0.10 Hz           
GB                    0              
PC                 1.00              
