# Supplementary material for: Isocyanides as Acceptor Groups in MHAT Reactions with Unactivated Alkenes
Source: Org Lett. 2023 Aug 30;25(35):6539–43. doi: 10.1021/acs.orglett.3c02358 (PMC10496133; doi:10.1021/acs.orglett.3c02358)
Supplement: Supplementary file 2 — ol3c02358_si_002.zip [file ol3c02358_si_002.zip › FID for publication/FID for publication/Compound 1b/Compound 1b-1H/pdata/1/peaklist.xml]

<?xml version="1.0" encoding="UTF-8"?>
<PeakList>
  <PeakList1D>
    <PeakList1DHeader creator="servei" date="2023-03-29T17:21:13.384+02:00" expNo="10" name="san-1889-2023" owner="" procNo="1" source="/opt/auto/data/servei/nmr">
      <PeakPickDetails>F1=15.014910ppm, F2=-2.221986ppm, MI=0.10cm, MAXI=10000.00cm, PC=1.000
      </PeakPickDetails>
    </PeakList1DHeader>
    <Peak1D F1="7.442256" intensity="1.266420e-01" type="0"/>
    <Peak1D F1="7.425760" intensity="2.587124e+00" type="0"/>
    <Peak1D F1="7.409870" intensity="3.456311e+00" type="0"/>
    <Peak1D F1="7.401823" intensity="1.078524e+00" type="0"/>
    <Peak1D F1="7.399257" intensity="1.084690e+00" type="0"/>
    <Peak1D F1="7.390973" intensity="5.358209e+00" type="0"/>
    <Peak1D F1="7.386471" intensity="4.220288e+00" type="0"/>
    <Peak1D F1="7.383793" intensity="3.301923e+00" type="0"/>
    <Peak1D F1="7.374977" intensity="9.400599e+00" type="0"/>
    <Peak1D F1="7.370968" intensity="8.373642e+00" type="0"/>
    <Peak1D F1="7.360049" intensity="1.380578e+00" type="0"/>
    <Peak1D F1="7.355482" intensity="4.058434e-01" type="0"/>
    <Peak1D F1="7.316047" intensity="2.155540e-01" type="0"/>
    <Peak1D F1="7.303310" intensity="2.544080e+00" type="0"/>
    <Peak1D F1="7.298135" intensity="2.145790e+00" type="0"/>
    <Peak1D F1="7.290493" intensity="2.017918e+00" type="0"/>
    <Peak1D F1="7.287532" intensity="2.284517e+00" type="0"/>
    <Peak1D F1="7.285376" intensity="1.970799e+00" type="0"/>
    <Peak1D F1="7.282148" intensity="1.725759e+00" type="0"/>
    <Peak1D F1="7.275069" intensity="1.561418e+00" type="0"/>
    <Peak1D F1="7.269599" intensity="1.694400e+00" type="0"/>
    <Peak1D F1="7.260960" intensity="5.768231e+00" type="0"/>
    <Peak1D F1="7.245093" intensity="4.712102e+00" type="0"/>
    <Peak1D F1="7.214916" intensity="1.080064e-01" type="0"/>
    <Peak1D F1="7.180734" intensity="2.729051e-01" type="0"/>
    <Peak1D F1="5.207114" intensity="1.040136e+00" type="0"/>
    <Peak1D F1="2.504179" intensity="1.445080e-01" type="0"/>
    <Peak1D F1="2.412232" intensity="1.043728e-01" type="0"/>
    <Peak1D F1="2.379502" intensity="1.500000e+01" type="0"/>
    <Peak1D F1="2.251120" intensity="1.350006e-01" type="0"/>
    <Peak1D F1="1.610510" intensity="1.022721e-01" type="0"/>
    <Peak1D F1="1.608938" intensity="1.253837e-01" type="0"/>
    <Peak1D F1="1.607124" intensity="1.942024e-01" type="0"/>
    <Peak1D F1="1.423804" intensity="1.955950e-01" type="0"/>
    <Peak1D F1="1.421059" intensity="2.814167e-01" type="0"/>
    <Peak1D F1="1.420184" intensity="2.403363e-01" type="0"/>
    <Peak1D F1="0.001029" intensity="1.036944e-01" type="0"/>
    <Peak1D F1="-0.000131" intensity="1.387237e-01" type="0"/>
    <Peak1D F1="-0.001297" intensity="1.335016e-01" type="0"/>
  </PeakList1D>
</PeakList>
