# Supplementary material for: Isocyanides as Acceptor Groups in MHAT Reactions with Unactivated Alkenes
Source: Org Lett. 2023 Aug 30;25(35):6539–43. doi: 10.1021/acs.orglett.3c02358 (PMC10496133; doi:10.1021/acs.orglett.3c02358)
Supplement: Supplementary file 2 — ol3c02358_si_002.zip [file ol3c02358_si_002.zip › FID for publication/FID for publication/Compound 1b/Compound 1b-1H/pdata/1/peakrng]

P    #regions in PPM
# 2023-03-29 17:21:13 +0200  servei@platon
# low field   high field   mi   maxi
  15.0149097442627  -2.22198618799349  0.100  10000.000  # for region 1
