# Supplementary material for: Isocyanides as Acceptor Groups in MHAT Reactions with Unactivated Alkenes
Source: Org Lett. 2023 Aug 30;25(35):6539–43. doi: 10.1021/acs.orglett.3c02358 (PMC10496133; doi:10.1021/acs.orglett.3c02358)
Supplement: Supplementary file 2 — ol3c02358_si_002.zip [file ol3c02358_si_002.zip › FID for publication/FID for publication/Compound 1b/Compound 1b-1H/pdata/1/title]

Equip: B500Q / N.Inv: 1028917
N.Reg: 1889/2023
Usuari: san / Mostra: JPB544-A
Nom: JORDI PUIG BOSCH
Data: 29/03/2023 17:21:13 h./ Ope.: servei Unitat RMN
Experiment: A_1H-zg30	 Solvent: CDCl3	 Operator: M. ANTONIA MOLINS
