# Supplementary material for: Isocyanides as Acceptor Groups in MHAT Reactions with Unactivated Alkenes
Source: Org Lett. 2023 Aug 30;25(35):6539–43. doi: 10.1021/acs.orglett.3c02358 (PMC10496133; doi:10.1021/acs.orglett.3c02358)
Supplement: Supplementary file 2 — ol3c02358_si_002.zip [file ol3c02358_si_002.zip › FID for publication/FID for publication/Compound 1b/Compound 1b-1H/pdata/1001/auditp.txt]

##TITLE= Audit trail, TopSpin 4.0.8
##JCAMPDX= 5.01
##ORIGIN= Bruker BioSpin GmbH
##OWNER= servei
$$ /opt/auto/data/servei/nmr/san-1889-2023/10/pdata/1001/auditp.txt
##AUDIT TRAIL=  $$ (NUMBER, WHEN, WHO, WHERE, PROCESS, VERSION, WHAT)
(   1,<2023-03-29 15:21:54.939 +0000>,<root>,<BladeEpu>,<go4>,<TopSpin 4.0.8>,
      <created by zg on 'Avance Neo' (platon) by user 'servei'
       on data set with UUID '4294ff30-ce45-11ed-949e-00139537a3df'
       started at 2023-03-29 15:20:38.410 +0000, POWCHK enabled, PULCHK disabled,
       completed at 2023-03-29 15:21:54.937 +0000
       configuration hash MD5:
       FA 68 6A FF B7 DF 2E 20 05 B9 92 D1 4E F0 4E E6
       double data hash MD5: 51724
       AC 2E 4D 96 4E 6C A4 CC 1D 97 F0 FA DA 33 A0 D8>)
$$ /opt/auto/data/servei/nmr/san-1889-2023/10/audita.txt
(   2,<2023-03-29 17:21:12.163 +0200>,<servei>,<platon>,<xwish3>,<TopSpin 4.0.8>,
      <ICON-NMR User ID: servei
       double data hash MD5: 51724
       AC 2E 4D 96 4E 6C A4 CC 1D 97 F0 FA DA 33 A0 D8>)
(   3,<2023-03-29 17:22:01.769 +0200>,<servei>,<platon>,<proc1d>,<TopSpin 4.0.8>,
      <Start of raw data processing
       ef LB = 0.1 FT_mod = 6 PKNL = 1 SI = 64K 
       data hash MD5: 64K
       5D 5C 4A 16 76 99 18 CB 09 6D 6C 05 AB 0B 2A 52>)
(   4,<2023-03-29 17:22:02.432 +0200>,<servei>,<platon>,<proc1d>,<TopSpin 4.0.8>,
      <apk0 
       data hash MD5: 64K
       1B 25 0F AA 8D F8 42 28 7C 07 BD FC E0 D8 FF 7F>)
(   5,<2023-03-29 17:22:02.478 +0200>,<servei>,<platon>,<proc1d>,<TopSpin 4.0.8>,
      <abs ABSG = 5 
       data hash MD5: 64K
       0A D1 48 2E 65 EA 69 F9 B8 BD 6E CF 46 64 56 2F>)
(   6,<2023-03-29 17:22:02.482 +0200>,<servei>,<platon>,<au_getlcosy>,<TopSpin 4.0.8>,
      <au_getlcosy used integrals for SW determination for 2D dataset
       san-1889-2023 11 1 /opt/auto/data/servei/nmr
       data hash MD5: 64K
       0A D1 48 2E 65 EA 69 F9 B8 BD 6E CF 46 64 56 2F>)
##END=

$$ hash MD5
$$ 59 A5 E6 31 89 6C 93 C1 0C 52 B7 C3 55 80 BC 91
