# Supplementary material for: Isocyanides as Acceptor Groups in MHAT Reactions with Unactivated Alkenes
Source: Org Lett. 2023 Aug 30;25(35):6539–43. doi: 10.1021/acs.orglett.3c02358 (PMC10496133; doi:10.1021/acs.orglett.3c02358)
Supplement: Supplementary file 2 — ol3c02358_si_002.zip [file ol3c02358_si_002.zip › FID for publication/FID for publication/Compound 1b/Compound 1b-1H/shimvalues]

# Wed Mar 29 15:21:54 2023
#$$PROBEIDENTIFIER=Z151574_0054
#$$PROBENAME=PI HR-500-S1-BBF/H/D-5.0-Z SP
#$$SHIMID=292722
#
# Active Shim Gradients
#
Z           		-12075          
Z2          		902             
Z3          		-693            
Z4          		-269            
Z5          		859             
Z6          		618             
Z7          		7380            
Z8          		1280            
X           		-1786           
XZ          		-311            
XZ2         		3824            
XZ3         		2377            
XZ4         		541             
XZ5         		8699            
Y           		1600            
YZ          		-1007           
YZ2         		10280           
YZ3         		328             
YZ4         		3941            
YZ5         		-11815          
XY          		9106            
XYZ         		4518            
XYZ2        		-2558           
XYZ3        		-2786           
XYZ4        		4434            
XYZ5        		-2039           
(X2-Y2)     		-9815           
(X2-Y2)Z    		-2633           
(X2-Y2)Z2   		2761            
(X2-Y2)Z3   		-5342           
(X2-Y2)Z4   		-4953           
(X2-Y2)Z5   		27186           
X3          		-6136           
X3Z         		-9232           
Y3          		-4866           
Y3Z         		5227            
#
# Lock Parameter
#
FIELD		5403.533
LOCKPHASE		  66.026
LOCKPOWER		 -27.000
LOCKGAIN		 135.676
LOCKDC		 -75.000
LOCKSHIFT		   7.240
LOOPGAIN		  -9.400
LOOPTIME		   0.464
LOOPFILTER		  50.000
#
IEEE64_VERSION_CODE 1
#
# Shim currents 
#
SHIM_SETTING [ 1]    -4834.48444511
SHIM_SETTING [ 2]      124.51696733
SHIM_SETTING [ 3]    -4958.23822363
SHIM_SETTING [ 4]      861.68032133
SHIM_SETTING [ 5]    -1662.38661364
SHIM_SETTING [ 6]      584.56909475
SHIM_SETTING [ 7]     9878.01759857
SHIM_SETTING [ 8]    -6015.16353435
SHIM_SETTING [ 9]     2681.57246318
SHIM_SETTING [10]    -1893.98561153
SHIM_SETTING [11]        0.00000000
SHIM_SETTING [12]   -10092.98300000
SHIM_SETTING [13]      361.56200000
SHIM_SETTING [14]     1501.68800000
SHIM_SETTING [15]     7398.20207798
SHIM_SETTING [16]    -2318.06892202
SHIM_SETTING [17]    -5379.73000000
SHIM_SETTING [18]    -4214.12300000
SHIM_SETTING [19]     8732.72227382
SHIM_SETTING [20]   -11914.67672618
SHIM_SETTING [21]    -4455.40600000
SHIM_SETTING [22]    -7320.86400000
SHIM_SETTING [23]     3739.27800000
SHIM_SETTING [24]   -17506.45600000
SHIM_SETTING [25]    13130.87000000
SHIM_SETTING [26]   -29378.77000000
SHIM_SETTING [27]    -7453.67200000
SHIM_SETTING [28]     9310.26607798
SHIM_SETTING [29]     3604.41100000
SHIM_SETTING [30]    11235.11800000
SHIM_SETTING [31]   -12428.20900000
SHIM_SETTING [32]    18932.53207798
SHIM_SETTING [33]     7250.11500000
SHIM_SETTING [34]     3531.43900000
SHIM_SETTING [35]    10809.11900000
SHIM_SETTING [36]     2281.04700000
SHIM_SETTING [37]    12427.89727382
SHIM_SETTING [38]   -11095.08072618
SHIM_SETTING [39]    -5529.32500000
SHIM_SETTING [40]        0.00000000
