# Supplementary material for: Isocyanides as Acceptor Groups in MHAT Reactions with Unactivated Alkenes
Source: Org Lett. 2023 Aug 30;25(35):6539–43. doi: 10.1021/acs.orglett.3c02358 (PMC10496133; doi:10.1021/acs.orglett.3c02358)
Supplement: Supplementary file 2 — ol3c02358_si_002.zip [file ol3c02358_si_002.zip › FID for publication/FID for publication/Compound 1b/Compound 1b-COSY/acqu2s]

##TITLE= Parameter file, TopSpin 4.0.8
##JCAMPDX= 5.0
##DATATYPE= Parameter Values
##NPOINTS= 258	$$ modification sequence number
##ORIGIN= Bruker BioSpin GmbH
##OWNER= servei
$$ 2023-03-29 18:15:04.810 +0200  servei@platon
$$ /opt/auto/data/servei/nmr/san-1889-2023/12/acqu2s
$$ process /opt/topspin4.0.8/prog/mod/acqdataserver
##$ACQT0= 0
##$BF1= 125.757788526
##$FnILOOP= 1
##$FnMODE= 6
##$NUC1= <13C>
##$NusJSP= 0
##$NusT2= 1
##$NusTD= 256
##$O1= 9431.835
##$ProjAngle= 0
##$SFO1= 125.767220361
##$SW= 165.005394250904
##$SW_h= 20751.591359565
##$TD= 256
##END=
