# Supplementary material for: Isocyanides as Acceptor Groups in MHAT Reactions with Unactivated Alkenes
Source: Org Lett. 2023 Aug 30;25(35):6539–43. doi: 10.1021/acs.orglett.3c02358 (PMC10496133; doi:10.1021/acs.orglett.3c02358)
Supplement: Supplementary file 2 — ol3c02358_si_002.zip [file ol3c02358_si_002.zip › FID for publication/FID for publication/Compound 1b/Compound 1b-COSY/audita.txt]

##TITLE= Audit trail, TopSpin 4.0.8
##JCAMPDX= 5.01
##ORIGIN= Bruker BioSpin GmbH
##OWNER= root
$$ /root/.topspin-BladeEpu/local_acqu/san-1889-2023/12/audita.txt
##AUDIT TRAIL=  $$ (NUMBER, WHEN, WHO, WHERE, PROCESS, VERSION, WHAT)
(   1,<2023-03-29 16:15:49.574 +0000>,<root>,<BladeEpu>,<go4>,<TopSpin 4.0.8>,
      <created by zg on 'Avance Neo' (platon) by user 'servei'
       on data set with UUID 'dd34f6f0-ce48-11ed-987b-00139537a3df'
       started at 2023-03-29 15:46:26.383 +0000, POWCHK enabled, PULCHK disabled,
       completed at 2023-03-29 16:15:49.573 +0000
       configuration hash MD5:
       FA 68 6A FF B7 DF 2E 20 05 B9 92 D1 4E F0 4E E6
       double data hash MD5: 1K * 256
       66 88 5B 30 A2 8E 06 0D A6 DF 03 F2 D5 75 4A EA>)
$$ /opt/auto/data/servei/nmr/san-1889-2023/12/audita.txt
(   2,<2023-03-29 18:15:06.759 +0200>,<servei>,<platon>,<sertoint>,<TopSpin 4.0.8>,
      <sertoint
       data hash MD5: 1K * 256
       6D F2 34 C9 80 34 DF BE FB 90 F4 EF 03 91 9A 6B>)
(   3,<2023-03-29 18:15:06.766 +0200>,<servei>,<platon>,<xwish3>,<TopSpin 4.0.8>,
      <ICON-NMR User ID: servei
       data hash MD5: 1K * 256
       6D F2 34 C9 80 34 DF BE FB 90 F4 EF 03 91 9A 6B>)
##END=

$$ hash MD5
$$ 4C 28 EE 57 B1 32 4D 3A B5 9F C4 83 57 3B 06 B7
