# Supplementary material for: Isocyanides as Acceptor Groups in MHAT Reactions with Unactivated Alkenes
Source: Org Lett. 2023 Aug 30;25(35):6539–43. doi: 10.1021/acs.orglett.3c02358 (PMC10496133; doi:10.1021/acs.orglett.3c02358)
Supplement: Supplementary file 2 — ol3c02358_si_002.zip [file ol3c02358_si_002.zip › FID for publication/FID for publication/Compound 1b/Compound 1b-COSY/pdata/1/auditp.txt]

##TITLE= Audit trail, TopSpin 4.0.8
##JCAMPDX= 5.01
##ORIGIN= Bruker BioSpin GmbH
##OWNER= servei
$$ /opt/auto/data/servei/nmr/san-1889-2023/12/pdata/1/auditp.txt
##AUDIT TRAIL=  $$ (NUMBER, WHEN, WHO, WHERE, PROCESS, VERSION, WHAT)
(   1,<2023-03-29 16:15:49.574 +0000>,<root>,<BladeEpu>,<go4>,<TopSpin 4.0.8>,
      <created by zg on 'Avance Neo' (platon) by user 'servei'
       on data set with UUID 'dd34f6f0-ce48-11ed-987b-00139537a3df'
       started at 2023-03-29 15:46:26.383 +0000, POWCHK enabled, PULCHK disabled,
       completed at 2023-03-29 16:15:49.573 +0000
       configuration hash MD5:
       FA 68 6A FF B7 DF 2E 20 05 B9 92 D1 4E F0 4E E6
       double data hash MD5: 1K * 256
       66 88 5B 30 A2 8E 06 0D A6 DF 03 F2 D5 75 4A EA>)
$$ /opt/auto/data/servei/nmr/san-1889-2023/12/audita.txt
(   2,<2023-03-29 18:15:06.759 +0200>,<servei>,<platon>,<sertoint>,<TopSpin 4.0.8>,
      <sertoint
       data hash MD5: 1K * 256
       6D F2 34 C9 80 34 DF BE FB 90 F4 EF 03 91 9A 6B>)
(   3,<2023-03-29 18:15:06.766 +0200>,<servei>,<platon>,<xwish3>,<TopSpin 4.0.8>,
      <ICON-NMR User ID: servei
       data hash MD5: 1K * 256
       6D F2 34 C9 80 34 DF BE FB 90 F4 EF 03 91 9A 6B>)
(   4,<2023-03-29 18:15:07.875 +0200>,<servei>,<platon>,<proc2d>,<TopSpin 4.0.8>,
      <Start of raw data processing
       xfb same F2: SI = 1K WDW = 4 SSB = 2 FT_mod = 6 PKNL = 1 PHC0 = 171.6603 PHC1 = -33.06184 F1: SI = 1K ME_mod = 2 NCOEF = 32 WDW = 4 SSB = 2 FT_mod = 6 FCOR = 0.5 PHC0 = -21.62188 PHC1 = 38.4
       data hash MD5: 1K * 1K
       FD 9D A0 BE 9D 82 CF E5 52 7A DE 99 FF 6E 3E E9>)
(   5,<2023-03-29 18:15:07.910 +0200>,<servei>,<platon>,<proc2d>,<TopSpin 4.0.8>,
      <abs2 F2: ABSG = 5 ABSF1 = 8.50299 ABSF2 = 1.655456
       data hash MD5: 1K * 1K
       01 0D 65 C0 B6 8E D9 EB 1D 45 04 8E E4 9E BF C3>)
(   6,<2023-03-29 18:15:07.950 +0200>,<servei>,<platon>,<proc2d>,<TopSpin 4.0.8>,
      <abs1 F1: ABSG = 5 ABSF1 = 157.5089 ABSF2 = -7.508874
       data hash MD5: 1K * 1K
       A5 97 F1 FC 43 DE 53 3E 29 51 25 5B ED 0B 33 6F>)
(   7,<2023-03-29 18:15:09.458 +0200>,<servei>,<platon>,<xwish3>,<TopSpin 4.0.8>,
      <ICON-NMR User ID: servei
       data hash MD5: 1K * 1K
       A5 97 F1 FC 43 DE 53 3E 29 51 25 5B ED 0B 33 6F>)
##END=

$$ hash MD5
$$ 29 62 98 C4 B3 D5 1B 97 53 A4 2F 9B 1A 80 3F E4
