# Supplementary material for: Isocyanides as Acceptor Groups in MHAT Reactions with Unactivated Alkenes
Source: Org Lett. 2023 Aug 30;25(35):6539–43. doi: 10.1021/acs.orglett.3c02358 (PMC10496133; doi:10.1021/acs.orglett.3c02358)
Supplement: Supplementary file 2 — ol3c02358_si_002.zip [file ol3c02358_si_002.zip › FID for publication/FID for publication/Compound 1b/Compound 1b-COSY/pdata/1/parm.txt]

Current Data Parameters
NAME      san-1889-2023              
EXPNO                12              
PROCNO                1              

F2 - Acquisition Parameters
Date_          20230329              
Time              18.15 h            
INSTRUM      Avance Neo              
PROBHD   Z151574_0054 (              
PULPROG      hsqcedetgp              
TD                 1024              
SOLVENT           CDCl3              
NS                    4              
DS                   32              
SWH            3424.657 Hz           
FIDRES         6.688784 Hz           
AQ            0.1495040 sec          
RG                  101              
DW              146.000 usec         
DE                 6.50 usec         
TE                298.0 K            
CNST2       145.0000000              
D0           0.00000300 sec          
D1           1.50000000 sec          
D4           0.00172414 sec          
D11          0.03000000 sec          
D13          0.00000400 sec          
D16          0.00020000 sec          
D21          0.00345000 sec          
IN0          0.00002410 sec          
TDav                  1              
ZGOPTNS                              
SFO1        500.1325921 MHz          
NUC1                 1H              
P1                 7.63 usec         
P2                15.26 usec         
P28                   0 usec         
PLW1        26.85099983 W            
SFO2        125.7672204 MHz          
NUC2                13C              
CPDPRG[2          garp4              
P3                 8.63 usec         
P4                17.26 usec         
PCPD2             70.00 usec         
PLW2       111.51000214 W            
PLW12        1.69490004 W            
GPNAM[1]     SMSQ10.100              
GPZ1              80.00 %            
GPNAM[2]     SMSQ10.100              
GPZ2              20.10 %            
P16             1000.00 usec         

F1 - Acquisition parameters
TD                  256              
SFO1           125.7672 MHz          
FIDRES       162.127106 Hz           
SW              165.005 ppm          
FnMODE    Echo-Antiecho              

F2 - Processing parameters
SI                 1024              
SF          500.1300518 MHz          
WDW               QSINE              
SSB                   2              
LB                    0 Hz           
GB                    0              
PC                 1.40              

F1 - Processing parameters
SI                 1024              
MC2       echo-antiecho              
SF          125.7577885 MHz          
WDW               QSINE              
SSB                   2              
LB                    0 Hz           
GB                    0              
