# Supplementary material for: Isocyanides as Acceptor Groups in MHAT Reactions with Unactivated Alkenes
Source: Org Lett. 2023 Aug 30;25(35):6539–43. doi: 10.1021/acs.orglett.3c02358 (PMC10496133; doi:10.1021/acs.orglett.3c02358)
Supplement: Supplementary file 2 — ol3c02358_si_002.zip [file ol3c02358_si_002.zip › FID for publication/FID for publication/Compound 1b/Compound 1b-COSY/pdata/1000/auditp.txt]

##TITLE= Audit trail, TopSpin 4.0.8
##JCAMPDX= 5.01
##ORIGIN= Bruker BioSpin GmbH
##OWNER= servei
$$ /opt/auto/data/servei/nmr/san-1889-2023/12/pdata/1000/auditp.txt
##AUDIT TRAIL=  $$ (NUMBER, WHEN, WHO, WHERE, PROCESS, VERSION, WHAT)
(   1,<2023-03-29 18:15:07.450 +0200>,<servei>,<platon>,<mvrow>,<TopSpin 4.0.8>,
      <rsr 37 from
       1 12 "san-1889-2023" "/opt/auto/data/servei/nmr"
       data hash MD5: 1K
       2F 79 78 6C 96 82 53 A5 DC 15 F5 37 52 7A D8 E0>)
(   2,<2023-03-29 18:15:07.463 +0200>,<servei>,<platon>,<proc1d>,<TopSpin 4.0.8>,
      <add DC = 1 DATMOD = 1 of
       1000 12 "san-1889-2023" "/opt/auto/data/servei/nmr"
       1001 12 "san-1889-2023" "/opt/auto/data/servei/nmr"
       data hash MD5: 1K
       1E 90 CD CC E1 6B 6C 52 E6 B6 83 2A 47 CF 94 6C>)
(   3,<2023-03-29 18:15:07.475 +0200>,<servei>,<platon>,<proc1d>,<TopSpin 4.0.8>,
      <add DC = 1 DATMOD = 1 of
       1000 12 "san-1889-2023" "/opt/auto/data/servei/nmr"
       1001 12 "san-1889-2023" "/opt/auto/data/servei/nmr"
       data hash MD5: 1K
       B2 50 28 44 B6 46 7C 00 3B 4F 71 BE BC E7 4C 52>)
(   4,<2023-03-29 18:15:07.488 +0200>,<servei>,<platon>,<proc1d>,<TopSpin 4.0.8>,
      <add DC = 1 DATMOD = 1 of
       1000 12 "san-1889-2023" "/opt/auto/data/servei/nmr"
       1001 12 "san-1889-2023" "/opt/auto/data/servei/nmr"
       data hash MD5: 1K
       F2 6C 82 89 41 03 D3 FD C9 82 2B FC 33 91 53 99>)
(   5,<2023-03-29 18:15:07.506 +0200>,<servei>,<platon>,<proc1d>,<TopSpin 4.0.8>,
      <add DC = 1 DATMOD = 1 of
       1000 12 "san-1889-2023" "/opt/auto/data/servei/nmr"
       1001 12 "san-1889-2023" "/opt/auto/data/servei/nmr"
       data hash MD5: 1K
       0C 1E 52 DD D4 96 26 3F 30 C9 97 E2 71 BC 35 6F>)
(   6,<2023-03-29 18:15:07.520 +0200>,<servei>,<platon>,<proc1d>,<TopSpin 4.0.8>,
      <add DC = 1 DATMOD = 1 of
       1000 12 "san-1889-2023" "/opt/auto/data/servei/nmr"
       1001 12 "san-1889-2023" "/opt/auto/data/servei/nmr"
       data hash MD5: 1K
       C6 F2 3E 36 2F 79 05 00 18 F5 83 14 EB 7E 4F 77>)
(   7,<2023-03-29 18:15:07.534 +0200>,<servei>,<platon>,<proc1d>,<TopSpin 4.0.8>,
      <add DC = 1 DATMOD = 1 of
       1000 12 "san-1889-2023" "/opt/auto/data/servei/nmr"
       1001 12 "san-1889-2023" "/opt/auto/data/servei/nmr"
       data hash MD5: 1K
       AB E9 28 0A EA 0E 02 53 5E C4 77 81 26 65 A4 D5>)
(   8,<2023-03-29 18:15:07.550 +0200>,<servei>,<platon>,<proc1d>,<TopSpin 4.0.8>,
      <add DC = 1 DATMOD = 1 of
       1000 12 "san-1889-2023" "/opt/auto/data/servei/nmr"
       1001 12 "san-1889-2023" "/opt/auto/data/servei/nmr"
       data hash MD5: 1K
       27 87 B5 3C 6C 61 13 B2 48 F6 DA 98 01 7C 1B 68>)
(   9,<2023-03-29 18:15:07.561 +0200>,<servei>,<platon>,<proc1d>,<TopSpin 4.0.8>,
      <add DC = 1 DATMOD = 1 of
       1000 12 "san-1889-2023" "/opt/auto/data/servei/nmr"
       1001 12 "san-1889-2023" "/opt/auto/data/servei/nmr"
       data hash MD5: 1K
       ED 8F F2 72 5D AF 08 86 F5 02 98 DB EB 77 6D EC>)
(  10,<2023-03-29 18:15:07.571 +0200>,<servei>,<platon>,<proc1d>,<TopSpin 4.0.8>,
      <add DC = 1 DATMOD = 1 of
       1000 12 "san-1889-2023" "/opt/auto/data/servei/nmr"
       1001 12 "san-1889-2023" "/opt/auto/data/servei/nmr"
       data hash MD5: 1K
       B9 47 3F BF 2F A4 B8 C6 1C 4F EB 50 63 EE 24 5A>)
(  11,<2023-03-29 18:15:07.579 +0200>,<servei>,<platon>,<proc1d>,<TopSpin 4.0.8>,
      <add DC = 1 DATMOD = 1 of
       1000 12 "san-1889-2023" "/opt/auto/data/servei/nmr"
       1001 12 "san-1889-2023" "/opt/auto/data/servei/nmr"
       data hash MD5: 1K
       B0 C2 1D 75 A7 6B 33 20 7B E6 21 8E 06 22 B6 DD>)
(  12,<2023-03-29 18:15:07.594 +0200>,<servei>,<platon>,<proc1d>,<TopSpin 4.0.8>,
      <add DC = 1 DATMOD = 1 of
       1000 12 "san-1889-2023" "/opt/auto/data/servei/nmr"
       1001 12 "san-1889-2023" "/opt/auto/data/servei/nmr"
       data hash MD5: 1K
       19 AB 0F 08 78 79 5E AC 43 8B 60 F3 2F 44 B5 DB>)
(  13,<2023-03-29 18:15:07.610 +0200>,<servei>,<platon>,<proc1d>,<TopSpin 4.0.8>,
      <add DC = 1 DATMOD = 1 of
       1000 12 "san-1889-2023" "/opt/auto/data/servei/nmr"
       1001 12 "san-1889-2023" "/opt/auto/data/servei/nmr"
       data hash MD5: 1K
       34 4F E2 2A 3D 38 A7 BF 56 70 AB A6 5A 03 3C 06>)
(  14,<2023-03-29 18:15:07.623 +0200>,<servei>,<platon>,<proc1d>,<TopSpin 4.0.8>,
      <add DC = 1 DATMOD = 1 of
       1000 12 "san-1889-2023" "/opt/auto/data/servei/nmr"
       1001 12 "san-1889-2023" "/opt/auto/data/servei/nmr"
       data hash MD5: 1K
       FC 75 54 76 B5 F2 6A DB A3 19 54 4A 31 A0 69 83>)
(  15,<2023-03-29 18:15:07.639 +0200>,<servei>,<platon>,<proc1d>,<TopSpin 4.0.8>,
      <add DC = 1 DATMOD = 1 of
       1000 12 "san-1889-2023" "/opt/auto/data/servei/nmr"
       1001 12 "san-1889-2023" "/opt/auto/data/servei/nmr"
       data hash MD5: 1K
       4D 65 F5 56 58 DF AC 31 A8 2C 31 1C 9C 4D 87 DC>)
(  16,<2023-03-29 18:15:07.657 +0200>,<servei>,<platon>,<proc1d>,<TopSpin 4.0.8>,
      <add DC = 1 DATMOD = 1 of
       1000 12 "san-1889-2023" "/opt/auto/data/servei/nmr"
       1001 12 "san-1889-2023" "/opt/auto/data/servei/nmr"
       data hash MD5: 1K
       DE 19 73 CA E7 BA 09 87 DD A5 C2 D7 49 97 EC DA>)
(  17,<2023-03-29 18:15:07.674 +0200>,<servei>,<platon>,<proc1d>,<TopSpin 4.0.8>,
      <add DC = 1 DATMOD = 1 of
       1000 12 "san-1889-2023" "/opt/auto/data/servei/nmr"
       1001 12 "san-1889-2023" "/opt/auto/data/servei/nmr"
       data hash MD5: 1K
       A4 33 88 CF 6C AA 3C FF 61 0F DD A2 2B 93 07 BA>)
(  18,<2023-03-29 18:15:07.690 +0200>,<servei>,<platon>,<proc1d>,<TopSpin 4.0.8>,
      <add DC = 1 DATMOD = 1 of
       1000 12 "san-1889-2023" "/opt/auto/data/servei/nmr"
       1001 12 "san-1889-2023" "/opt/auto/data/servei/nmr"
       data hash MD5: 1K
       EA 86 02 42 92 86 74 4D 11 21 17 E8 F4 BD D9 04>)
(  19,<2023-03-29 18:15:07.707 +0200>,<servei>,<platon>,<proc1d>,<TopSpin 4.0.8>,
      <add DC = 1 DATMOD = 1 of
       1000 12 "san-1889-2023" "/opt/auto/data/servei/nmr"
       1001 12 "san-1889-2023" "/opt/auto/data/servei/nmr"
       data hash MD5: 1K
       56 0E 09 B8 79 53 B3 33 D8 99 6D 60 07 86 9A 85>)
(  20,<2023-03-29 18:15:07.724 +0200>,<servei>,<platon>,<proc1d>,<TopSpin 4.0.8>,
      <add DC = 1 DATMOD = 1 of
       1000 12 "san-1889-2023" "/opt/auto/data/servei/nmr"
       1001 12 "san-1889-2023" "/opt/auto/data/servei/nmr"
       data hash MD5: 1K
       5D 9D 47 33 20 AF D1 8B CA D9 04 1D C6 4A 9F 85>)
(  21,<2023-03-29 18:15:07.740 +0200>,<servei>,<platon>,<proc1d>,<TopSpin 4.0.8>,
      <add DC = 1 DATMOD = 1 of
       1000 12 "san-1889-2023" "/opt/auto/data/servei/nmr"
       1001 12 "san-1889-2023" "/opt/auto/data/servei/nmr"
       data hash MD5: 1K
       BD A5 FA B3 6D F3 4D 16 A1 90 09 B4 61 DD 56 C6>)
(  22,<2023-03-29 18:15:07.757 +0200>,<servei>,<platon>,<proc1d>,<TopSpin 4.0.8>,
      <add DC = 1 DATMOD = 1 of
       1000 12 "san-1889-2023" "/opt/auto/data/servei/nmr"
       1001 12 "san-1889-2023" "/opt/auto/data/servei/nmr"
       data hash MD5: 1K
       C8 8D 2A E0 32 C5 B9 E3 A7 C8 AD 43 46 8F A7 FA>)
(  23,<2023-03-29 18:15:07.775 +0200>,<servei>,<platon>,<proc1d>,<TopSpin 4.0.8>,
      <add DC = 1 DATMOD = 1 of
       1000 12 "san-1889-2023" "/opt/auto/data/servei/nmr"
       1001 12 "san-1889-2023" "/opt/auto/data/servei/nmr"
       data hash MD5: 1K
       97 63 A8 6D A9 EF 9A 08 F1 72 CF 82 9E CC 45 D3>)
(  24,<2023-03-29 18:15:07.794 +0200>,<servei>,<platon>,<proc1d>,<TopSpin 4.0.8>,
      <apk 
       data hash MD5: 1K
       11 CB 27 D2 92 B4 DE 6F 66 42 53 7F 69 18 89 E5>)
##END=

$$ hash MD5
$$ 41 F3 30 7A 4C 51 2F 88 3F 29 40 5B DC 6A 71 AA
