# Supplementary material for: Isocyanides as Acceptor Groups in MHAT Reactions with Unactivated Alkenes
Source: Org Lett. 2023 Aug 30;25(35):6539–43. doi: 10.1021/acs.orglett.3c02358 (PMC10496133; doi:10.1021/acs.orglett.3c02358)
Supplement: Supplementary file 2 — ol3c02358_si_002.zip [file ol3c02358_si_002.zip › FID for publication/FID for publication/Compound 1b/Compound 1b-COSY/pdata/1000/proc]

##TITLE= Parameter file, TopSpin 4.0.8
##JCAMPDX= 5.0
##DATATYPE= Parameter Values
##NPOINTS= 4	$$ modification sequence number
##ORIGIN= Bruker BioSpin GmbH
##OWNER= servei
$$ 2023-03-29 18:15:07.794 +0200  servei@platon
$$ /opt/auto/data/servei/nmr/san-1889-2023/12/pdata/1000/proc
$$ process /opt/topspin4.0.8/prog/mod/proc1d
##$ABSF1= 1000
##$ABSF2= -1000
##$ABSG= 5
##$ABSL= 3
##$ALPHA= 0
##$AQORDER= 0
##$ASSFAC= 0
##$ASSFACI= 0
##$ASSFACX= 0
##$ASSWID= 0
##$AUNMP= <proc_2dinv>
##$AXLEFT= 0
##$AXNAME= <>
##$AXNUC= <off>
##$AXRIGHT= 0
##$AXTYPE= 0
##$AXUNIT= <>
##$AZFE= 0.1
##$AZFW= 0.5
##$BCFW= 1
##$BC_mod= 2
##$BYTORDP= 0
##$COROFFS= 0
##$CY= -3
##$DATMOD= 1
##$DC= 1
##$DFILT= <>
##$DTYPP= 0
##$ERETIC= no
##$F1P= 8.50298976898193
##$F2P= 1.65545576849658
##$FCOR= 0.5
##$FTSIZE= 0
##$FT_mod= 0
##$GAMMA= 1
##$GB= 0
##$INTBC= 1
##$INTSCL= 1
##$ISEN= 128
##$LB= 1
##$LEV0= 35
##$LPBIN= 0
##$MAXI= 10000
##$MC2= 0
##$MEAN= 0
##$ME_mod= 0
##$MI= 0.1
##$MddCEXP= no
##$MddCT_SP= no
##$MddF180= no
##$MddLAMBDA= 0
##$MddMEMORY= 0
##$MddMERGE= 23
##$MddNCOMP= 0
##$MddNITER= 0
##$MddNOISE= 0.8
##$MddPHASE= 0
##$MddSEED= 0
##$MddSRSIZE= 0
##$Mdd_CsALG= 0
##$Mdd_CsLAMBDA= 1
##$Mdd_CsNITER= 0
##$Mdd_CsNORM= 0
##$Mdd_CsVE= yes
##$Mdd_CsZF= 0
##$Mdd_LrLAMBDA= 0
##$Mdd_LrNITER= 0
##$Mdd_LrRANK= 0
##$Mdd_LrZF= 0
##$Mdd_mod= 1
##$NCOEF= 0
##$NC_proc= 0
##$NLEV= 6
##$NOISF1= 0
##$NOISF2= 0
##$NSP= 1
##$NTH_PI= 0
##$NZP= 1
##$OFFSET= 8.550525
##$PC= 1.4
##$PHC0= 171.6603
##$PHC1= -33.06184
##$PH_mod= 1
##$PKNL= yes
##$PPARMOD= 0
##$PPDIAG= 0
##$PPIPTYP= 0
##$PPMPNUM= 2147483647
##$PPRESOL= 1
##$PSCAL= 0
##$PSIGN= 0
##$PYNMP= <proc.py>
##$RDF1= 0
##$RDF2= 0
##$RDFWHM= 0
##$RDINT= 0
##$RDPOS= 0
##$REVERSE= no
##$SF= 500.130051782706
##$SI= 1024
##$SIGF1= 0
##$SIGF2= 0
##$SINO= 0
##$SIOLD= 1024
##$SPECTYP= <HSQC>
##$SREF_mod= 1
##$SREGLST= <1H.CDCl3>
##$SSB= 2
##$STSI= 0
##$STSR= 0
##$SW_p= 6.84749922051017
##$SYMM= 0
##$S_DEV= 0
##$TDeff= 0
##$TDoff= 0
##$TI= <Register 1889/2023
Operator M. ANTONIA MOLINS
A_hsqcedetgp CDCl3 /opt/a>
##$TILT= no
##$TM1= 0
##$TM2= 0
##$TOPLEV= 100
##$USERP1= <>
##$USERP2= <>
##$USERP3= <>
##$USERP4= <>
##$USERP5= <>
##$WDW= 4
##$XDIM= 0
##$YMAX_p= 0
##$YMIN_p= 0
##END=
