# Supplementary material for: Isocyanides as Acceptor Groups in MHAT Reactions with Unactivated Alkenes
Source: Org Lett. 2023 Aug 30;25(35):6539–43. doi: 10.1021/acs.orglett.3c02358 (PMC10496133; doi:10.1021/acs.orglett.3c02358)
Supplement: Supplementary file 2 — ol3c02358_si_002.zip [file ol3c02358_si_002.zip › FID for publication/FID for publication/Compound 1b/Compound 1b-COSY/pdata/1001/auditp.txt]

##TITLE= Audit trail, TopSpin 4.0.8
##JCAMPDX= 5.01
##ORIGIN= Bruker BioSpin GmbH
##OWNER= servei
$$ /opt/auto/data/servei/nmr/san-1889-2023/12/pdata/1001/auditp.txt
##AUDIT TRAIL=  $$ (NUMBER, WHEN, WHO, WHERE, PROCESS, VERSION, WHAT)
(   1,<2023-03-29 18:15:07.761 +0200>,<servei>,<platon>,<mvrow>,<TopSpin 4.0.8>,
      <rsr 988 from
       1 12 "san-1889-2023" "/opt/auto/data/servei/nmr"
       data hash MD5: 1K
       E2 FC F7 43 EB 06 71 F9 01 6D 3C ED 2B 1E 97 38>)
##END=

$$ hash MD5
$$ 6A 4B E9 75 77 36 98 8B 4A BD 13 60 6A 37 31 11
