# Supplementary material for: Isocyanides as Acceptor Groups in MHAT Reactions with Unactivated Alkenes
Source: Org Lett. 2023 Aug 30;25(35):6539–43. doi: 10.1021/acs.orglett.3c02358 (PMC10496133; doi:10.1021/acs.orglett.3c02358)
Supplement: Supplementary file 2 — ol3c02358_si_002.zip [file ol3c02358_si_002.zip › FID for publication/FID for publication/Compound 1b/Compound 1b-COSY/pdata/1001/used_from]

##TITLE= Parameter file, TopSpin 4.0.8
##JCAMPDX= 5.0
##DATATYPE= Parameter Values
##NPOINTS= 1	$$ modification sequence number
##ORIGIN= Bruker BioSpin GmbH
##OWNER= servei
$$ 2023-03-29 18:15:07.762 +0200  servei@platon
$$ /opt/auto/data/servei/nmr/san-1889-2023/12/pdata/1001/used_from
$$ process /opt/topspin4.0.8/prog/mod/mvrow
##$CUREXP= <row>
##$DATPATH= </opt/auto/data/servei/nmr>
##$EXPNO= 12
##$NAME= <san-1889-2023>
##$PROCNO= 1
##$PROCNO2= 988
##END=
