# Supplementary material for: Isocyanides as Acceptor Groups in MHAT Reactions with Unactivated Alkenes
Source: Org Lett. 2023 Aug 30;25(35):6539–43. doi: 10.1021/acs.orglett.3c02358 (PMC10496133; doi:10.1021/acs.orglett.3c02358)
Supplement: Supplementary file 2 — ol3c02358_si_002.zip [file ol3c02358_si_002.zip › FID for publication/FID for publication/Compound 1b/Compound 1b-HSQC/audita.txt]

##TITLE= Audit trail, TopSpin 4.0.8
##JCAMPDX= 5.01
##ORIGIN= Bruker BioSpin GmbH
##OWNER= root
$$ /root/.topspin-BladeEpu/local_acqu/san-1889-2023/13/audita.txt
##AUDIT TRAIL=  $$ (NUMBER, WHEN, WHO, WHERE, PROCESS, VERSION, WHAT)
(   1,<2023-03-29 18:03:08.718 +0000>,<root>,<BladeEpu>,<go4>,<TopSpin 4.0.8>,
      <created by zg on 'Avance Neo' (platon) by user 'servei'
       on data set with UUID '24ef2156-ce4d-11ed-8780-00139537a3df'
       started at 2023-03-29 16:17:04.662 +0000, POWCHK enabled, PULCHK disabled,
       completed at 2023-03-29 18:03:08.716 +0000
       configuration hash MD5:
       FA 68 6A FF B7 DF 2E 20 05 B9 92 D1 4E F0 4E E6
       double data hash MD5: 64K
       DC CC FB DE 0A 61 BF 79 D5 6B 47 AC 11 9B DB AB>)
$$ /opt/auto/data/servei/nmr/san-1889-2023/13/audita.txt
(   2,<2023-03-29 20:02:25.252 +0200>,<servei>,<platon>,<xwish3>,<TopSpin 4.0.8>,
      <ICON-NMR User ID: servei
       double data hash MD5: 64K
       DC CC FB DE 0A 61 BF 79 D5 6B 47 AC 11 9B DB AB>)
##END=

$$ hash MD5
$$ 39 10 09 0F 04 81 28 4E 04 75 1A 31 43 FD E9 25
