# Supplementary material for: Isocyanides as Acceptor Groups in MHAT Reactions with Unactivated Alkenes
Source: Org Lett. 2023 Aug 30;25(35):6539–43. doi: 10.1021/acs.orglett.3c02358 (PMC10496133; doi:10.1021/acs.orglett.3c02358)
Supplement: Supplementary file 2 — ol3c02358_si_002.zip [file ol3c02358_si_002.zip › FID for publication/FID for publication/Compound 1b/Compound 1b-HSQC/pdata/1/outd]

##TITLE= Parameter file, TopSpin 4.0.8
##JCAMPDX= 5.0
##DATATYPE= Parameter Values
##NPOINTS= 1	$$ modification sequence number
##ORIGIN= Bruker BioSpin GmbH
##OWNER= servei
$$ 2023-03-29 13:51:22.062 +0200  servei@platon
$$ /opt/topspin4.0.8/prog/curdir/changer/inmrchanger/Mar29-2023-1347-servei/2/2.36/data/nmr/san-1889-2023/13/pdata/1/outd
$$ process /opt/topspin4.0.8/prog/mod/xwish3
##$CURPLOT= <>
##$CURPRIN= <$>
##$DFORMAT= <normdp>
##$LAYOUT= <+/1D_X.xwp>
##$LFORMAT= <normlp>
##$PFORMAT= <normpl>
##END=
