# Supplementary material for: Isocyanides as Acceptor Groups in MHAT Reactions with Unactivated Alkenes
Source: Org Lett. 2023 Aug 30;25(35):6539–43. doi: 10.1021/acs.orglett.3c02358 (PMC10496133; doi:10.1021/acs.orglett.3c02358)
Supplement: Supplementary file 2 — ol3c02358_si_002.zip [file ol3c02358_si_002.zip › FID for publication/FID for publication/Compound 1b/Compound 1b-HSQC/pdata/1/peaklist.xml]

<?xml version="1.0" encoding="UTF-8"?>
<PeakList>
  <PeakList1D>
    <PeakList1DHeader creator="servei" date="2023-03-29T20:02:25.987+02:00" expNo="13" name="san-1889-2023" owner="" procNo="1" source="/opt/auto/data/servei/nmr">
      <PeakPickDetails>F1=239.246796ppm, F2=-9.246759ppm, MI=0.00cm, MAXI=10000.00cm, PC=1.400
      </PeakPickDetails>
    </PeakList1DHeader>
    <Peak1D F1="166.652618" intensity="8.138341e-01" type="0"/>
    <Peak1D F1="139.100937" intensity="2.684022e-02" type="0"/>
    <Peak1D F1="138.869446" intensity="2.321588e+00" type="0"/>
    <Peak1D F1="138.624695" intensity="2.903139e-02" type="0"/>
    <Peak1D F1="138.586746" intensity="2.522786e-02" type="0"/>
    <Peak1D F1="138.514252" intensity="4.214905e-02" type="0"/>
    <Peak1D F1="138.472855" intensity="3.261595e-02" type="0"/>
    <Peak1D F1="138.302917" intensity="3.153909e+00" type="0"/>
    <Peak1D F1="138.121552" intensity="1.801900e-02" type="0"/>
    <Peak1D F1="138.063126" intensity="3.333773e-02" type="0"/>
    <Peak1D F1="137.036850" intensity="1.110297e-02" type="0"/>
    <Peak1D F1="135.924591" intensity="1.136711e-02" type="0"/>
    <Peak1D F1="134.396500" intensity="3.848016e-02" type="0"/>
    <Peak1D F1="134.175781" intensity="2.461442e+00" type="0"/>
    <Peak1D F1="133.935287" intensity="4.679019e-02" type="0"/>
    <Peak1D F1="130.911270" intensity="2.867290e-02" type="0"/>
    <Peak1D F1="130.844162" intensity="4.345061e-02" type="0"/>
    <Peak1D F1="130.802567" intensity="6.343394e-02" type="0"/>
    <Peak1D F1="130.592575" intensity="6.866739e+00" type="0"/>
    <Peak1D F1="130.398254" intensity="6.895990e-02" type="0"/>
    <Peak1D F1="130.340561" intensity="5.118000e-02" type="0"/>
    <Peak1D F1="129.907272" intensity="4.051911e-02" type="0"/>
    <Peak1D F1="129.823105" intensity="5.692474e-02" type="0"/>
    <Peak1D F1="129.750122" intensity="1.097459e-01" type="0"/>
    <Peak1D F1="129.592743" intensity="7.429832e+00" type="0"/>
    <Peak1D F1="129.359055" intensity="1.500000e+01" type="0"/>
    <Peak1D F1="129.210846" intensity="2.084210e-01" type="0"/>
    <Peak1D F1="129.125290" intensity="1.612886e-01" type="0"/>
    <Peak1D F1="129.111694" intensity="1.614297e-01" type="0"/>
    <Peak1D F1="129.034561" intensity="2.536252e-01" type="0"/>
    <Peak1D F1="128.921921" intensity="1.497846e+01" type="0"/>
    <Peak1D F1="128.664597" intensity="9.727758e-02" type="0"/>
    <Peak1D F1="128.582535" intensity="4.485792e-02" type="0"/>
    <Peak1D F1="128.520508" intensity="6.155745e-02" type="0"/>
    <Peak1D F1="128.285995" intensity="3.698314e-02" type="0"/>
    <Peak1D F1="128.143326" intensity="9.947482e-02" type="0"/>
    <Peak1D F1="127.969521" intensity="6.745588e+00" type="0"/>
    <Peak1D F1="127.886787" intensity="7.375576e+00" type="0"/>
    <Peak1D F1="127.704514" intensity="5.515502e-02" type="0"/>
    <Peak1D F1="127.626350" intensity="4.931228e-02" type="0"/>
    <Peak1D F1="126.146461" intensity="3.093669e-02" type="0"/>
    <Peak1D F1="125.627594" intensity="3.160138e-02" type="0"/>
    <Peak1D F1="124.624107" intensity="3.417985e-01" type="0"/>
    <Peak1D F1="77.521637" intensity="1.547749e+00" type="0"/>
    <Peak1D F1="77.267166" intensity="1.577902e+00" type="0"/>
    <Peak1D F1="77.012688" intensity="1.564496e+00" type="0"/>
    <Peak1D F1="53.601940" intensity="8.684757e-02" type="0"/>
    <Peak1D F1="34.321640" intensity="1.847675e-02" type="0"/>
    <Peak1D F1="30.434574" intensity="1.055648e-01" type="0"/>
    <Peak1D F1="29.820185" intensity="1.333351e-02" type="0"/>
    <Peak1D F1="21.665562" intensity="1.337628e-02" type="0"/>
    <Peak1D F1="21.517464" intensity="4.035525e-02" type="0"/>
    <Peak1D F1="21.347473" intensity="5.895990e+00" type="0"/>
    <Peak1D F1="21.166552" intensity="6.104445e-02" type="0"/>
    <Peak1D F1="19.967424" intensity="1.199782e-02" type="0"/>
    <Peak1D F1="0.135014" intensity="2.725374e-02" type="0"/>
  </PeakList1D>
</PeakList>
