# Supplementary material for: Isocyanides as Acceptor Groups in MHAT Reactions with Unactivated Alkenes
Source: Org Lett. 2023 Aug 30;25(35):6539–43. doi: 10.1021/acs.orglett.3c02358 (PMC10496133; doi:10.1021/acs.orglett.3c02358)
Supplement: Supplementary file 2 — ol3c02358_si_002.zip [file ol3c02358_si_002.zip › FID for publication/FID for publication/Compound 1c/Compound 1c-13C/pdata/1/auditp.txt]

##TITLE= Audit trail, TopSpin 4.1.4
##JCAMPDX= 5.01
##ORIGIN= Bruker BioSpin GmbH
##OWNER= robot400
$$ /opt/nmrdata/auto/autoservei/auto-23032023-112232/2/pdata/1/auditp.txt
##AUDIT TRAIL=  $$ (NUMBER, WHEN, WHO, WHERE, PROCESS, VERSION, WHAT)
(   1,<2023-03-23 23:58:56.909 +0000>,<robot400>,<zipe>,<go4>,<TopSpin 4.1.4>,
      <acquisition in progress>)
$$ /opt/nmrdata/auto/autoservei/auto-23032023-112232/2/audita.txt
(   2,<2023-03-24 01:20:22.893 +0000>,<robot400>,<zipe>,<go4>,<TopSpin 4.1.4>,
      <created by zg on 'Avance' (zipe) by user 'robot400'
       on data set with UUID 'ac3889de-c9d6-11ed-865c-0030d6270c9f'
       started at 2023-03-23 23:58:56.920 +0000, POWCHK enabled, PULCHK disabled,
       completed at 2023-03-24 01:20:22.889 +0000
       configuration hash MD5:
       FD 9B 50 37 60 F6 42 4C D0 67 07 A8 1C DA CF F3
       double data hash MD5: 64K
       69 13 BE DA EF 9E 1F 90 62 C4 B0 2D 17 4A B1 CB>)
(   3,<2023-03-24 02:20:19.236 +0100>,<robot400>,<zipe.far.ub.es>,<xwish3>,<TopSpin 4.1.4>,
      <ICON-NMR User ID: autoservei
       double data hash MD5: 64K
       69 13 BE DA EF 9E 1F 90 62 C4 B0 2D 17 4A B1 CB>)
(   4,<2023-03-24 02:20:21.382 +0100>,<robot400/autoservei>,<zipe.far.ub.es>,<proc1d>,<TopSpin 4.1.4>,
      <Start of raw data processing
       ef LB = 1 FT_mod = 6 PKNL = 1 SI = 32K 
       data hash MD5: 32K
       48 CF F3 E3 08 C4 A1 31 32 F3 6C D3 0A 20 DC 88>)
(   5,<2023-03-24 02:20:22.196 +0100>,<robot400/autoservei>,<zipe.far.ub.es>,<proc1d>,<TopSpin 4.1.4>,
      <apk0 
       data hash MD5: 32K
       D6 0E D3 5C 24 4B 71 C8 1E FA 74 28 FB FD E7 7F>)
(   6,<2023-03-24 02:20:22.239 +0100>,<robot400/autoservei>,<zipe.far.ub.es>,<proc1d>,<TopSpin 4.1.4>,
      <abs ABSG = 5 
       data hash MD5: 32K
       DD 40 87 F7 4F CE F8 84 A5 33 C9 27 C9 36 56 BB>)
(   7,<2023-03-24 02:20:22.266 +0100>,<robot400/autoservei>,<zipe.far.ub.es>,<peak>,<TopSpin 4.1.4>,
      <1D Peak picking
       data hash MD5: 32K
       DD 40 87 F7 4F CE F8 84 A5 33 C9 27 C9 36 56 BB>)
(   8,<2023-03-24 02:20:23.276 +0100>,<robot400/autoservei>,<zipe.far.ub.es>,<xwish3>,<TopSpin 4.1.4>,
      <ICON-NMR User ID: autoservei
       data hash MD5: 32K
       DD 40 87 F7 4F CE F8 84 A5 33 C9 27 C9 36 56 BB>)
##END=

$$ hash MD5
$$ 6D EE DC E6 3F 5C 4B F4 A1 5E 9B 70 D0 66 BF DD
