# Supplementary material for: Isocyanides as Acceptor Groups in MHAT Reactions with Unactivated Alkenes
Source: Org Lett. 2023 Aug 30;25(35):6539–43. doi: 10.1021/acs.orglett.3c02358 (PMC10496133; doi:10.1021/acs.orglett.3c02358)
Supplement: Supplementary file 2 — ol3c02358_si_002.zip [file ol3c02358_si_002.zip › FID for publication/FID for publication/Compound 1c/Compound 1c-13C/pdata/1/peaklist.xml]

<?xml version="1.0" encoding="UTF-8"?>
<PeakList>
  <PeakList1D>
    <PeakList1DHeader creator="robot400" date="2023-03-24T02:20:22.267+01:00" expNo="2" name="auto-23032023-112232" owner="" procNo="1" source="/opt/nmrdata/auto/autoservei">
      <PeakPickDetails>F1=218.319595ppm, F2=-18.319641ppm, MI=0.00cm, MAXI=10000.00cm, PC=1.400
      </PeakPickDetails>
    </PeakList1DHeader>
    <Peak1D F1="166.742340" intensity="9.893947e-01" type="0"/>
    <Peak1D F1="164.066910" intensity="2.799447e+00" type="0"/>
    <Peak1D F1="161.600616" intensity="2.018974e+00" type="0"/>
    <Peak1D F1="137.852844" intensity="3.764374e+00" type="0"/>
    <Peak1D F1="133.294601" intensity="1.817242e-01" type="0"/>
    <Peak1D F1="133.020325" intensity="2.222250e+00" type="0"/>
    <Peak1D F1="132.985504" intensity="2.223306e+00" type="0"/>
    <Peak1D F1="130.825256" intensity="1.500000e+01" type="0"/>
    <Peak1D F1="130.742081" intensity="1.276744e+01" type="0"/>
    <Peak1D F1="130.489594" intensity="1.025473e+01" type="0"/>
    <Peak1D F1="130.400940" intensity="3.252452e-01" type="0"/>
    <Peak1D F1="129.617188" intensity="1.301566e+01" type="0"/>
    <Peak1D F1="128.310944" intensity="1.105288e+01" type="0"/>
    <Peak1D F1="128.144348" intensity="2.747311e-01" type="0"/>
    <Peak1D F1="127.874832" intensity="1.199349e+01" type="0"/>
    <Peak1D F1="124.639687" intensity="4.050265e-01" type="0"/>
    <Peak1D F1="116.014534" intensity="1.276236e-01" type="0"/>
    <Peak1D F1="115.869812" intensity="2.326632e-01" type="0"/>
    <Peak1D F1="115.752625" intensity="1.397770e+01" type="0"/>
    <Peak1D F1="115.536842" intensity="1.493532e+01" type="0"/>
    <Peak1D F1="77.364754" intensity="2.251254e+01" type="0"/>
    <Peak1D F1="77.249802" intensity="7.598059e-01" type="0"/>
    <Peak1D F1="77.047173" intensity="2.287588e+01" type="0"/>
    <Peak1D F1="76.729584" intensity="2.243524e+01" type="0"/>
    <Peak1D F1="53.449406" intensity="1.553817e-01" type="0"/>
    <Peak1D F1="30.337030" intensity="2.909444e-01" type="0"/>
    <Peak1D F1="0.013252" intensity="4.941315e-01" type="0"/>
  </PeakList1D>
</PeakList>
