# Supplementary material for: Isocyanides as Acceptor Groups in MHAT Reactions with Unactivated Alkenes
Source: Org Lett. 2023 Aug 30;25(35):6539–43. doi: 10.1021/acs.orglett.3c02358 (PMC10496133; doi:10.1021/acs.orglett.3c02358)
Supplement: Supplementary file 2 — ol3c02358_si_002.zip [file ol3c02358_si_002.zip › FID for publication/FID for publication/Compound 1c/Compound 1c-13C/pdata/1/peakrng]

P    #regions in PPM
# 2023-03-24 02:20:22 +0100  robot400@zipe.far.ub.es
# low field   high field   mi   maxi
  218.319595336914  -18.3196416952762  0.000  10000.000  # for region 1
