# Supplementary material for: Isocyanides as Acceptor Groups in MHAT Reactions with Unactivated Alkenes
Source: Org Lett. 2023 Aug 30;25(35):6539–43. doi: 10.1021/acs.orglett.3c02358 (PMC10496133; doi:10.1021/acs.orglett.3c02358)
Supplement: Supplementary file 2 — ol3c02358_si_002.zip [file ol3c02358_si_002.zip › FID for publication/FID for publication/Compound 1c/Compound 1c-13C/pdata/1/title]

Equip: B400F / N.Inv: 1037597
N.Reg: 23030840
Usuari: san / Mostra: JPB539-A
Nom: JORDI PUIG BOSCH
Data: 24/03/2023 02:20:22 h./ Ope.: AUTOSERVEI 
Experiment: A-C13-zgpg30	 Solvent: CDCl3
