# Supplementary material for: Isocyanides as Acceptor Groups in MHAT Reactions with Unactivated Alkenes
Source: Org Lett. 2023 Aug 30;25(35):6539–43. doi: 10.1021/acs.orglett.3c02358 (PMC10496133; doi:10.1021/acs.orglett.3c02358)
Supplement: Supplementary file 2 — ol3c02358_si_002.zip [file ol3c02358_si_002.zip › FID for publication/FID for publication/Compound 1c/Compound 1c-13C/shimvalues]

# Fri Mar 24 01:20:22 2023
#$$PROBEIDENTIFIER=Z167430_0038
#$$PROBENAME=CPP1.1 BBO 400S1 BB-H&F-D-05 Z XT
#$$SHIMID=292722
#
# Active Shim Gradients
#
Z           		8945            
Z2          		-956            
Z3          		391             
Z4          		2707            
Z5          		380             
Z6          		276             
Z7          		-461            
Z8          		-67             
X           		1587            
XZ          		-2172           
XZ2         		2375            
XZ3         		214             
XZ4         		-601            
XZ5         		374             
Y           		2294            
YZ          		-3579           
YZ2         		-1673           
YZ3         		871             
YZ4         		-1286           
YZ5         		243             
XY          		7840            
XYZ         		-975            
XYZ2        		242             
XYZ3        		126             
XYZ4        		-971            
XYZ5        		35              
(X2-Y2)     		6               
(X2-Y2)Z    		1411            
(X2-Y2)Z2   		87              
(X2-Y2)Z3   		-600            
(X2-Y2)Z4   		-441            
(X2-Y2)Z5   		-27             
X3          		-1021           
X3Z         		-132            
Y3          		-1663           
Y3Z         		235             
#
# Lock Parameter
#
FIELD		2578.424
LOCKPHASE		  10.428
LOCKPOWER		 -27.000
LOCKGAIN		 118.676
LOCKDC		 -75.000
LOCKSHIFT		   7.240
LOOPGAIN		 -12.000
LOOPTIME		   0.400
LOOPFILTER		 100.000
#
IEEE64_VERSION_CODE 1
#
# Shim currents 
#
SHIM_SETTING [ 1]     4325.64557265
SHIM_SETTING [ 2]     -592.63592329
SHIM_SETTING [ 3]     1509.98862980
SHIM_SETTING [ 4]    -2291.03539027
SHIM_SETTING [ 5]     1997.50213797
SHIM_SETTING [ 6]     -191.30166686
SHIM_SETTING [ 7]     2311.26083749
SHIM_SETTING [ 8]     2703.98828051
SHIM_SETTING [ 9]      635.04684738
SHIM_SETTING [10]     1057.83162706
SHIM_SETTING [11]        0.00000000
SHIM_SETTING [12]    -1897.82800000
SHIM_SETTING [13]    -1428.47100000
SHIM_SETTING [14]     -431.36700010
SHIM_SETTING [15]     1592.99800040
SHIM_SETTING [16]     5290.20000016
SHIM_SETTING [17]     -516.51899986
SHIM_SETTING [18]     1825.49700111
SHIM_SETTING [19]     -293.10299860
SHIM_SETTING [20]     -574.51700100
SHIM_SETTING [21]      846.09899974
SHIM_SETTING [22]    -1072.45599954
SHIM_SETTING [23]     1748.06899921
SHIM_SETTING [24]     -982.04499935
SHIM_SETTING [25]     -649.58300012
SHIM_SETTING [26]      -25.45699937
SHIM_SETTING [27]     -559.01700013
SHIM_SETTING [28]    -3092.03500036
SHIM_SETTING [29]     2247.86000571
SHIM_SETTING [30]     2361.79700508
SHIM_SETTING [31]     2129.50399957
SHIM_SETTING [32]     2323.55899791
SHIM_SETTING [33]     3991.76000657
SHIM_SETTING [34]     5735.37600641
SHIM_SETTING [35]     7879.17699948
SHIM_SETTING [36]     9389.45099844
SHIM_SETTING [37]      379.52299846
SHIM_SETTING [38]      828.13300302
SHIM_SETTING [39]     7191.54000164
SHIM_SETTING [40]     1000.00000000
