# Supplementary material for: Isocyanides as Acceptor Groups in MHAT Reactions with Unactivated Alkenes
Source: Org Lett. 2023 Aug 30;25(35):6539–43. doi: 10.1021/acs.orglett.3c02358 (PMC10496133; doi:10.1021/acs.orglett.3c02358)
Supplement: Supplementary file 2 — ol3c02358_si_002.zip [file ol3c02358_si_002.zip › FID for publication/FID for publication/Compound 1c/Compound 1c-13C/topshimreport]

New TopShim run:

version = topshim 2.2.0
date = 2023-03-24
time = 00:56:26.462
command = topshim convcomp tunea

FINE SHIMMING

Parameters:

probe = Z167430_0038
solvent = CDCl3
shim nucleus = 2H
nucleus optimised for = 13C
o1p (from lock) = 7.24 ppm

Results:


1D Shimming:
Iteration 1: FWHM Before= 0.5 Hz, Target= 0.6 Hz, After=10.9 Hz
Iteration 2: FWHM Before=10.9 Hz, Target= 0.4 Hz, After=12.3 Hz
Iteration 3: FWHM Before=12.3 Hz, Target= 0.5 Hz, After= 0.6 Hz
Iteration 4: FWHM Before= 0.6 Hz, Target= 0.3 Hz, After= 1.0 Hz
Iteration 5: FWHM Before= 1.0 Hz, Target= 0.4 Hz, After= 0.6 Hz
Iteration 6: FWHM Before= 0.6 Hz, Target= 0.2 Hz, After= 8.4 Hz
Iteration 7: FWHM Before= 8.4 Hz, Target= 0.7 Hz, After= 3.4 Hz
Iteration 8: FWHM Before= 3.4 Hz, Target= 0.4 Hz, After= 3.7 Hz
Iteration 9: FWHM Before= 3.7 Hz, Target= 0.3 Hz, After= 3.6 Hz
Iteration 10: FWHM Before= 3.6 Hz, Target= 0.6 Hz, After= 4.8 Hz
Iteration 11: FWHM Before= 4.8 Hz, Target= 0.4 Hz, After= 2.2 Hz
Iteration 12: FWHM Before= 2.2 Hz, Target= 0.3 Hz, After= 3.7 Hz
Iteration 13: FWHM Before= 3.7 Hz, Target= 0.4 Hz, After= 2.2 Hz
Iteration 14: FWHM Before= 2.2 Hz, Target= 0.5 Hz, After= 3.5 Hz
Iteration 15: FWHM Before= 3.5 Hz, Target= 0.6 Hz, After= 5.0 Hz
RMSD between target and map above threshold but maximum number of iterations reached. Halting shimming.

Using the best result as the final shim state.

Lineshape quality factor (1D shimming, non-spinning) = 0.801


Performing tune after shimming
tune lock level increase = 1.0

shim changes: 
Z	-61
Z2	-41
Z3	-159
Z4	-437
Z5	+320
Z6	+2079
Z7	-1380
Z8	-8466

duration = 2 min 23 sec
completed successfully
finished Fri Mar 24 00:58:47 2023


========================================================================
