# Supplementary material for: Isocyanides as Acceptor Groups in MHAT Reactions with Unactivated Alkenes
Source: Org Lett. 2023 Aug 30;25(35):6539–43. doi: 10.1021/acs.orglett.3c02358 (PMC10496133; doi:10.1021/acs.orglett.3c02358)
Supplement: Supplementary file 2 — ol3c02358_si_002.zip [file ol3c02358_si_002.zip › FID for publication/FID for publication/Compound 1c/Compound 1c-13C/vtc_pid_settings]

VTC_REG_PID_SET_CH1=\
<pid_settings type="probehead">
   <standard_pid proportional="1.410" integral="76.207" differential="12.701" />
   <temperature selftune="298.000" min="248.000" max="348.000" />
   <vta type="4" sensor="1" connected_sensors="1" />
   <gasflow selftune="535.000" min="481.500" max="588.500" />
   <bcu_chiller type="1" selftune="1" min="0" max="1000" />
   <pics checksum="" name="CPP1.1 BBO 400S1 BB-H&amp;F-D-05 Z XT" />
   <checksum value="5055817A" />
</pid_settings>
