# Supplementary material for: Isocyanides as Acceptor Groups in MHAT Reactions with Unactivated Alkenes
Source: Org Lett. 2023 Aug 30;25(35):6539–43. doi: 10.1021/acs.orglett.3c02358 (PMC10496133; doi:10.1021/acs.orglett.3c02358)
Supplement: Supplementary file 2 — ol3c02358_si_002.zip [file ol3c02358_si_002.zip › FID for publication/FID for publication/Compound 1c/Compound 1c-1H/audita.txt]

##TITLE= Audit trail, TopSpin 4.1.4
##JCAMPDX= 5.01
##ORIGIN= Bruker BioSpin GmbH
##OWNER= root
$$ /root/.topspin-BladeEpu/local_acqu/auto-23032023-112232/1/audita.txt
##AUDIT TRAIL=  $$ (NUMBER, WHEN, WHO, WHERE, PROCESS, VERSION, WHAT)
(   1,<2023-03-23 10:46:40.820 +0000>,<robot400>,<zipe>,<go4>,<TopSpin 4.1.4>,
      <acquisition in progress>)
$$ /opt/nmrdata/auto/autoservei/auto-23032023-112232/1/audita.txt
(   2,<2023-03-23 10:47:56.361 +0000>,<robot400>,<zipe>,<go4>,<TopSpin 4.1.4>,
      <created by zg on 'Avance' (zipe) by user 'robot400'
       on data set with UUID 'fe887ea2-c967-11ed-b75a-0030d6270c9f'
       started at 2023-03-23 10:46:40.828 +0000, POWCHK enabled, PULCHK disabled,
       completed at 2023-03-23 10:47:56.359 +0000
       configuration hash MD5:
       FD 9B 50 37 60 F6 42 4C D0 67 07 A8 1C DA CF F3
       double data hash MD5: 41094
       DC BB B8 17 87 DD 98 E1 C6 46 4B 43 9A F4 88 BE>)
(   3,<2023-03-23 11:47:53.715 +0100>,<robot400>,<zipe.far.ub.es>,<xwish3>,<TopSpin 4.1.4>,
      <ICON-NMR User ID: autoservei
       double data hash MD5: 41094
       DC BB B8 17 87 DD 98 E1 C6 46 4B 43 9A F4 88 BE>)
##END=

$$ hash MD5
$$ 04 19 E8 7B 31 F8 62 0B DD 4D 67 C9 16 B8 63 7B
